# Supplementary material for: Evaluation of Assembly Strategies Using RNA-Seq Data Associated with Grain Development of Wheat (Triticum aestivum L.)
Source: PLoS One. 2013 Dec 12;8(12):e83530. doi: 10.1371/journal.pone.0083530 (PMC3861526; doi:10.1371/journal.pone.0083530)
Supplement: Table S1 — Comparison between raw and HQ reads assemblies by paired t-test analysis. (XLSX) [file pone.0083530.s001.xlsx]

## Sheet: Table S1
Table S1 Comparison between raw and HQ reads assemblies by paired t-test analysis
Descriptive statistics
	Raw reads assemblies					HQ reads assemblies				D-value				Mean D-value	Sd	t Stat	p-value	Sig
Metircs	EDAP4	EDAP8	EDAP12	Mix		EDAP4	EDAP8	EDAP12	Mix
Total reads	24863171	11317131	11964057	40001060		19467396	8815361	9239158	33342047	-5395775	-2501770	-2724899	-6659013	-4.32036e+06	2.03949e+06	-4.23671	<0.05	*
Total sequences	23932	21283	15382	47270		22628	19289	14104	46908	-1304	-1994	-1278	-362	-1234.5	669.532	-3.68765	<0.05	*
Total sequences	58862	34597	27104	70478		53208	32037	25212	69617	-5654	-2560	-1892	-861	-2741.75	2063.45	-2.65744	>0.05
Total bases	44005554	27839912	20371282	64614852		42315609	25480208	19020643	63928792	-1689945	-2359704	-1350639	-686060	-1521587	697164	-4.36508	<0.05	*
Average sequence length	747.605	804.692	751.597	916.809		795.287	795.337	754.428	918.293	47.6811	-9.35461	2.83128	1.48401	10.6604	25.276	0.843522	>0.05
N50 length	950	998	900	1202		1040	979	918	1204	90	-19	18	2	22.75	47.3242	0.961452	>0.05
(G + C)s	0.4875	0.5208	0.5139	0.525		0.4796	0.5107	0.5042	0.5239	-0.0079	-0.0101	-0.0097	-0.0011	-0.0072	0.00417772	-3.44686	<0.05	*
Mapping to reference
Aligned to TriFLDB-6137	Raw reads assemblies					HQ reads assemblies				D-value				Mean D-value	Sd	t Stat	p-value	Sig
Metircs	EDAP4	EDAP8	EDAP12	Mix		EDAP4	EDAP8	EDAP12	Mix
Completeness1	0.326707	0.346749	0.237249	0.6443		0.296236	0.321981	0.222584	0.6389	-0.0304709	-0.0247678	-0.0146651	-0.0054	-0.018826	0.0110827	-3.39736	<0.05	*
Contiguity2	0.253218	0.266743	0.178426	0.4667		0.231058	0.247352	0.170442	0.4597	-0.0221607	-0.0193906	-0.00798436	-0.007	-0.0141339	0.00776254	-3.64157	<0.05	*
Perfect accuruacy3	0.245071	0.258921	0.171908	0.450383		0.224866	0.235457	0.164087	0.446635	-0.0202053	-0.0234642	-0.00782141	-0.00374776	-0.0138097	0.00950817	-2.9048	>0.05
Accuruacy4	0.325407	0.343936	0.382157	0.170338		0.357476	0.361714	0.409246	0.177631	0.0320689	0.0177776	0.0270886	0.00729344	0.0210571	0.0109214	3.85612	<0.05	*
Aligned to TriallCDNAa
Completeness	0.296571	0.309278	0.212984	0.553198		0.277367	0.292383	0.203667	0.553079	-0.0192042	-0.0168959	-0.00931655	-0.000118985	-0.0113839	0.00861611	-2.64247	>0.05
Contiguity	0.231533	0.241766	0.164866	0.438223		0.214923	0.228249	0.156442	0.435462	-0.0166103	-0.0135167	-0.00842416	-0.00276046	-0.0103279	0.00606982	-3.40304	<0.05	*
Perfect accuruacy	0.0676431	0.0701656	0.0470349	0.144305		0.0620389	0.0816596	0.0438461	0.142985	-0.00560421	0.011494	-0.00318881	-0.00132074	0.000345057	0.00763665	0.0903688	>0.05
Accuruacy	0.393169	0.391995	0.44851	0.176983		0.426191	0.414039	0.472029	0.18543	0.0330212	0.0220439	0.0235189	0.00844782	0.021758	0.0101194	4.30027	<0.05	*
RMBT
	Raw reads assemblies					HQ reads assemblies				D-value				Mean D-value	Sd	t Stat	p-value	Sig
Metircs	EDAP4	EDAP8	EDAP12	Mix		EDAP4	EDAP8	EDAP12	Mix
Aligned concordantly exactly 1 times	0.1568	0.3142	0.286	0.5679		0.1623	0.3432	0.3055	0.5976	0.0055	0.029	0.0195	0.0297	0.020925	0.0112867	3.70791	<0.05	*
Aligned concordantly >1 times	0.0479	0.0668	0.0551	0.1409		0.0548	0.0718	0.0724	0.1605	0.0069	0.005	0.0173	0.0196	0.0122	0.00731893	3.33382	<0.05	*
Aligned concordantly >=1 times	0.2047	0.381	0.3411	0.7088		0.2171	0.415	0.3779	0.7581	0.0124	0.034	0.0368	0.0493	0.033125	0.0153344	4.32036	<0.05	*
Overall alignment rate	0.2553	0.4387	0.4157	0.8077		0.2571	0.4592	0.4404	0.8412	0.0018	0.0205	0.0247	0.0335	0.020125	0.0133637	3.01188	<0.05	*
1Completeness is the percentage of references sequences covered by assemblies to at least 80% in length.
2 Contiguity is the percentage of complete references sequences covered by a single assembly over at least 80% in length.
3 Perfect accuruacy is defined by the percentages of references sequences that covered by a single assembly over at least 80% in length and share at least 95% identity with the assembly.
4Accuracy is defined by the percentage of assembly that share at least 95% identity with the reference sequences.
aTrancripts less than 300 bp were excluded.
bMean D-value is the mean difference between HQ reads assmebly and raw reads assembly.
*mean significant at 5% level.
