# Supplementary material for: Evaluation of Assembly Strategies Using RNA-Seq Data Associated with Grain Development of Wheat (Triticum aestivum L.)
Source: PLoS One. 2013 Dec 12;8(12):e83530. doi: 10.1371/journal.pone.0083530 (PMC3861526; doi:10.1371/journal.pone.0083530)
Supplement: Table S2 — SOAPdenovo-Trans assembly. (XLSX) [file pone.0083530.s002.xlsx]

## Sheet: Table S2 SOAPdenovo-Trans
Table S2 Statistics of SOAPdenovo-Trans assembly
Library Mix	Single k-mer assembly													Multiple k-mer assembly
Metrics	k25	k31	k37	k43	k49	k55	k61	k67	k73	k79	k85	k91	k97	k25-k97
Total sequences	110845	116683	119331	118544	112805	100440	86574	70278	53683	36391	19523	7336	802	652041
Total bases	84801527	89478802	93493231	93784888	88849362	77914353	65331313	51069204	36986572	23461563	11624024	4026098	407626	577223498
Min sequence length	300	300	300	300	300	300	300	300	300	300	300	300	300	300
Max sequence length	21778	31799	31629	31497	31540	31503	31503	31531	31624	26635	15129	4524	3282	31799
Average sequence length	765.05	766.85	783.48	791.14	787.64	775.73	754.63	726.67	688.98	644.71	595.4	548.81	508.26	885.26
Median sequence length	516	521	536	540	543	539	530	522	507	484	456	431	406	658
N25 length	1694	1686	1702	1711	1688	1644	1578	1484	1361	1231	1075	919	773	1779
N50 length	977	979	1014	1034	1026	994	949	887	810	728	639	566	496	1143
N75 length	515	519	536	543	543	533	518	503	481	452	417	391	366	657
N90 length	368	369	374	377	377	378	373	365	356	345	335	329	326	423
N95 length	333	334	336	338	337	336	332	328	324	319	315	312	311	365
As	0.2257	0.2245	0.2243	0.2246	0.2251	0.2266	0.2285	0.23	0.2316	0.2324	0.232	0.231	0.2319	0.2235
Ts	0.225	0.2237	0.2233	0.2236	0.2234	0.2257	0.2279	0.2295	0.2307	0.2316	0.232	0.2271	0.2329	0.2226
Gs	0.2393	0.2406	0.242	0.2431	0.2435	0.2448	0.2469	0.249	0.2506	0.2531	0.2567	0.2624	0.2661	0.2407
Cs	0.2408	0.2423	0.2436	0.2441	0.2442	0.2462	0.2482	0.2501	0.2521	0.2544	0.2586	0.2644	0.2692	0.2418
(A + T)s	0.4506	0.4481	0.4477	0.4482	0.4486	0.4523	0.4565	0.4595	0.4623	0.464	0.464	0.4581	0.4647	0.446
(G + C)s	0.4801	0.4829	0.4856	0.4871	0.4877	0.491	0.4951	0.4991	0.5028	0.5074	0.5153	0.5268	0.5353	0.4824
Ns	0.0692	0.069	0.0668	0.0647	0.0637	0.0567	0.0484	0.0414	0.0349	0.0286	0.0207	0.0151	0	0.0715
Library EDAP4	Single k-mer assembly													Multiple k-mer assembly
Metrics	k25	k31	k37	k43	k49	k55	k61	k67	k73	k79	k85	k91	k97	k25-k97
Total sequences	86023	78021	70973	52229	34845	23041	19214	16005	12116	6352	2277	601	120	325444
Total bases	37915647	35079418	34142925	27147354	22326832	17056193	14510758	11437904	7579144	3545244	1286672	502957	298760	170298229
Min sequence length	298	298	298	298	298	298	298	298	298	298	298	298	299	298
Max sequence length	8237	8477	10715	12379	43438	39210	29674	21118	13251	15982	31279	83474	83437	83474
Average sequence length	440.76	449.62	481.07	519.78	640.75	740.25	755.22	714.65	625.55	558.13	565.07	836.87	2489.67	523.28
Median sequence length	376	379	386	395	416	460	487	497	478	442	413	420	532	395
N25 length	544	564	686	858	1644	2448	2160	1604	1137	908	1010	17957	83437	846
N50 length	403	407	427	462	624	786	825	783	660	574	560	1043	16251	463
N75 length	352	355	361	371	403	459	484	482	444	399	381	449	3190	372
N90 length	326	329	333	338	348	364	371	364	345	328	324	347	627	338
N95 length	311	313	316	318	324	331	333	327	320	313	309	319	446	321
As	0.2513	0.2486	0.2433	0.2376	0.2298	0.2246	0.2194	0.2172	0.2199	0.2352	0.2583	0.2782	0.3148	0.2397
Ts	0.2511	0.2482	0.2433	0.2375	0.2294	0.2239	0.2193	0.2166	0.2196	0.2353	0.2565	0.2819	0.3171	0.2396
Gs	0.1891	0.1909	0.198	0.2131	0.2389	0.2597	0.2668	0.2693	0.2659	0.2534	0.2363	0.2155	0.1837	0.2062
Cs	0.1894	0.1911	0.1987	0.2138	0.24	0.2604	0.2675	0.2694	0.2666	0.2545	0.2347	0.2156	0.1836	0.2067
(A + T)s	0.5024	0.4968	0.4865	0.4751	0.4592	0.4486	0.4387	0.4338	0.4395	0.4705	0.5148	0.5601	0.6318	0.4794
(G + C)s	0.3785	0.3821	0.3966	0.4269	0.4789	0.5201	0.5343	0.5387	0.5325	0.5078	0.471	0.431	0.3673	0.4129
Ns	0.1191	0.1211	0.1168	0.098	0.0619	0.0313	0.027	0.0275	0.028	0.0217	0.0141	0.0089	0.0009	0.1077
Library EDAP8	Single k-mer assembly													Multiple k-mer assembly
Metrics	k25	k31	k37	k43	k49	k55	k61	k67	k73	k79	k85	k91	k97	k25-k97
Total sequences	28953	30516	30513	28418	25462	20149	15350	10872	7112	4291	2531	676	62	156508
Total bases	14880321	15819386	16468251	15415822	14057994	11184673	8534112	5983806	3914361	2328569	1.37679e+06	558619	41453	89364744
Min sequence length	298	298	298	298	298	298	298	298	298	298	298	298	302	298
Max sequence length	4331	4031	5304	4689	7713	9991	12291	14586	40129	41310	83485	100282	3151	100282
Average sequence length	513.95	518.4	539.71	542.47	552.12	555.1	555.97	550.39	550.39	542.66	543.97	826.36	668.6	570.99
Median sequence length	417	422	431	435	444	451	458	458	454	441	395	431	439.5	459
N25 length	774	783	844	848	868	862	845	828	843	806	884	18114	1408	900
N50 length	506	513	542	547	560	561	565	564	558	552	513	990	795	589
N75 length	381	385	395	398	404	412	418	417	410	397	371	463	418	417
N90 length	338	339	342	344	346	348	345	339	335	329	323	349	339	353
N95 length	320	320	321	322	322	322	320	316	315	312	311	321	315	331
As	0.2241	0.2247	0.2278	0.2309	0.2348	0.2408	0.2447	0.2469	0.248	0.2485	0.2548	0.2799	0.2693	0.2297
Ts	0.2235	0.2241	0.2267	0.2302	0.2344	0.2402	0.2442	0.2459	0.2462	0.2481	0.2549	0.2718	0.2638	0.2291
Gs	0.2392	0.237	0.2351	0.2352	0.2361	0.2378	0.2379	0.2388	0.2403	0.2416	0.2402	0.2173	0.2187	0.2339
Cs	0.2403	0.2386	0.2364	0.2366	0.2375	0.2382	0.2393	0.2406	0.2417	0.2428	0.2425	0.2213	0.2196	0.2352
(A + T)s	0.4476	0.4488	0.4545	0.4611	0.4692	0.481	0.4889	0.4927	0.4942	0.4966	0.5097	0.5517	0.5331	0.4589
(G + C)s	0.4794	0.4756	0.4716	0.4718	0.4736	0.476	0.4772	0.4794	0.4819	0.4845	0.4827	0.4386	0.4383	0.4691
Ns	0.0729	0.0756	0.0739	0.0672	0.0572	0.043	0.0339	0.0279	0.0239	0.019	0.0077	0.0097	0.0286	0.072
Library EDAP12	Single k-mer assembly													Multiple k-mer assembly
Metrics	k25	k31	k37	k43	k49	k55	k61	k67	k73	k79	k85	k91	k97	k25-k97
Total sequences	24238	24063	23366	20828	17799	13427	9739	6612	4206	2466	1269	515	137	117398
Total bases	11889691	11790827	12069195	10970025	9624605	7469095	5488793	3730519	2349047	1466346	858711	480801	90512	64632965
Min sequence length	298	298	298	298	298	298	298	298	298	298	298	298	298	298
Max sequence length	6560	3824	4627	5813	4734	9762	16600	16907	40146	83458	83509	83725	2885	83725
Average sequence length	490.54	490	516.53	526.7	540.74	556.27	563.59	564.2	558.5	594.63	676.68	933.59	660.67	550.55
Median sequence length	408	411	421	427	436	453	462	463	453	439	432	477	510	446
N25 length	702	693	776	800	831	852	865	872	862	977	3143	17182	1240	842
N50 length	475	474	508	523	547	566	571	574	555	579	647	1322	756	557
N75 length	372	376	386	392	400	414	424	424	412	406	425	550	462	406
N90 length	334	336	340	342	345	347	347	340	334	331	336	365	356	350
N95 length	318	318	320	321	322	322	320	317	314	312	316	327	317	329
As	0.2289	0.23	0.2313	0.2349	0.238	0.2433	0.2472	0.2487	0.2515	0.2589	0.2669	0.2843	0.2548	0.2329
Ts	0.2283	0.2289	0.2311	0.2337	0.2364	0.2427	0.2464	0.2481	0.2485	0.2563	0.2633	0.2827	0.2601	0.232
Gs	0.2315	0.2305	0.2287	0.229	0.2303	0.2334	0.2345	0.2372	0.2384	0.2342	0.2286	0.2109	0.2338	0.2287
Cs	0.2325	0.2321	0.2303	0.2309	0.2319	0.2336	0.2353	0.2371	0.239	0.2346	0.229	0.2129	0.2429	0.2301
(A + T)s	0.4572	0.4589	0.4623	0.4686	0.4744	0.486	0.4936	0.4968	0.5	0.5152	0.5301	0.567	0.5148	0.4649
(G + C)s	0.4639	0.4627	0.459	0.4598	0.4622	0.467	0.4698	0.4742	0.4775	0.4688	0.4576	0.4238	0.4767	0.4587
Ns	0.0789	0.0784	0.0787	0.0716	0.0634	0.047	0.0366	0.0289	0.0225	0.0159	0.0123	0.0092	0.0084	0.0764
					e

## Sheet: Total sequences
ANOVA table of total sequences
Source of Variability	SS	df	MS	F	P-value	F crit
Program	2.65711e+10	12	2.21426e+09	6.70939	3.94284e-06	2.0327
Library	3.11041e+10	3	1.0368e+10	31.4161	3.72033e-10	2.86627
Error	1.18809e+10	36	3.30024e+08
Total	6.95561e+10	51
LSD multiple comparison
	Total sequences
Program	Average	Sd	Sig 5%	Sig 1%
k43	62514.8	42739.3	a	A
k37	62320.8	43500.8	a	A
k25	61045.8	44150.2	a	A
k31	55004.8	44421.6	ab	AB
k49	47727.8	43941.3	abc	ABC
k55	39264.2	40982.2	abcd	ABCD
k61	32719.2	36113.3	bcde	ABCDE
k67	25941.8	29805.9	cdef	BCDE
k73	19279.2	23167.3	def	CDE
k79	12375	16089.2	ef	DE
k85	6400	8765.63	f	DE
k91	2282	3369.98	f	E
k97	280.25	349.312	f	E

## Sheet: Average sequence length
ANOVA Table of average sequences length
Source of Variability	SS	df	MS	F	P-value	F crit
Program	962466	12	80205.5	1.01371	0.457123	2.0327
Library	300443	3	100148	1.26575	0.300695	2.86627
Error	2.84836e+06	36	79121
Total	4.11127e+06	51
LSD multiple comparison
	Average length
Program	Average	Sd	Sig 5%	Sig 1%
k43	552.575	144.9	b	A
k37	556.217	143.229	b	A
k25	580.197	137.65	b	A
k31	595.023	131.089	b	A
k49	630.312	114.015	b	A
k55	656.837	117.697	b	A
k61	657.352	112.71	b	A
k67	638.977	94.6145	b	A
k73	605.855	64.8499	b	A
k79	585.033	45.3604	b	A
k85	595.28	58.2275	b	A
k91	786.408	165.588	ab	A
k97	1081.8	941.476	a	A

## Sheet: N50 length
ANOVA table of N50 length
Source of Variability	SS	df	MS	F	P-value	F crit
Program	5.66235e+07	12	4.71862e+06	0.99736	0.470673	2.0327
Library	1.31858e+07	3	4.39528e+06	0.929016	0.436661	2.86627
Error	1.7032e+08	36	4.73111e+06
Total	2.40129e+08	51
LSD multiple comparison
	N50 length
Program	Average	Sd	Sig 5%	Sig 1%
k43	590.25	261.418	b	A
k37	593.25	260.866	b	A
k25	622.75	265.256	b	A
k31	641.5	264.102	b	A
k49	689.25	227.009	b	A
k55	726.75	206.758	b	A
k61	727.5	191.021	b	A
k67	702	159.388	b	A
k73	645.75	119.884	b	A
k79	608.25	80.6903	b	A
k85	589.75	64.4948	b	A
k91	980.25	312.212	b	A
k97	4574.5	7785.46	a	A

## Sheet: Ns
ANOVA Table of Ns
Source of Variability	SS	df	MS	F	P-value	F crit
Program	0.042216	12	0.003518	20.5367	1.3948e-12	2.0327
Library	0.000879739	3	0.000293246	1.71186	0.181881	2.86627
Error	0.0061669	36	0.000171303
Total	0.0492626	51
LSD multiple comparison
	Ns
Program	Average	Sd	Sig 5%	Sig 1%
k43	0.085025	0.0230656	a	A
k37	0.086025	0.0237131	a	A
k25	0.08405	0.0223739	a	A
k31	0.075375	0.0153507	ab	A
k49	0.06155	0.003005	bc	AB
k55	0.0445	0.0105132	cd	BC
k61	0.036475	0.00891866	de	BCD
k67	0.031425	0.00667601	def	CDE
k73	0.027325	0.0055632	defg	CDE
k79	0.0213	0.00541295	efg	CDE
k85	0.0137	0.00538888	fg	DE
k91	0.010725	0.00293527	g	E
k97	0.009475	0.0132945	g	E
