# Supplementary material for: Evaluation of Assembly Strategies Using RNA-Seq Data Associated with Grain Development of Wheat (Triticum aestivum L.)
Source: PLoS One. 2013 Dec 12;8(12):e83530. doi: 10.1371/journal.pone.0083530 (PMC3861526; doi:10.1371/journal.pone.0083530)
Supplement: Table S4 — Trans-ABySS assembly. (XLSX) [file pone.0083530.s004.xlsx]

## Sheet: Table S4 Trans-ABySS
Table S4 Statistics of Trans-ABySS assembly
Library Mix	Single k-mer assembly													Multiple k-mer
Metrics	k25	k31	k37	k43	k49	k55	k61	k67	k73	k79	k85	k91	k97	k25-k97
Total sequences	47074	55726	59586	60809	66539	63137	57630	38343	33550	26724	17923	8187	2985	324805
Total bases	34810101	41103328	43867222	44729691	47450704	45705082	42378765	25399353	22673917	18189675	12052808	5121051	1785694	257744421
Min sequence length	300	300	300	300	300	300	300	301	301	301	301	301	301	300
Max sequence length	11106	11234	15422	31522	63545	31623	63577	29710	29710	29697	17737	4337	3210	63577
Average sequence length	739.48	737.6	736.2	735.58	713.13	723.9	735.36	662.42	675.82	680.65	672.48	625.51	598.22	793.54
Median sequence length	580	586	593	601	594	611	626	559	572	583	574	544	518	663
N25 length	1334	1310	1269	1245	1164	1169	1178	1045	1069	1067	1050	937	890	1313
N50 length	830	820	816	816	785	801	817	714	738	747	735	673	633	887
N75 length	542	545	549	554	542	555	569	506	519	528	519	487	464	608
N90 length	403	407	410	413	409	415	421	393	401	403	401	385	369	450
N95 length	354	357	360	361	361	367	369	346	352	352	350	342	337	392
As	0.2409	0.2399	0.2405	0.2407	0.2413	0.2414	0.2417	0.2414	0.2402	0.2402	0.2388	0.2348	0.2304	0.239
Ts	0.2398	0.2383	0.2383	0.2385	0.2387	0.2386	0.2384	0.2368	0.2363	0.2353	0.2333	0.2297	0.2235	0.2365
Gs	0.247	0.2495	0.2509	0.2515	0.2527	0.2538	0.2547	0.2582	0.2594	0.2605	0.2622	0.2653	0.2709	0.2521
Cs	0.2492	0.252	0.253	0.254	0.2553	0.2562	0.2563	0.2594	0.2604	0.2601	0.2608	0.2643	0.2679	0.2536
(A + T)s	0.4807	0.4782	0.4788	0.4792	0.48	0.48	0.4801	0.4782	0.4765	0.4755	0.4721	0.4646	0.4539	0.4755
(G + C)s	0.4962	0.5015	0.5038	0.5055	0.508	0.51	0.511	0.5175	0.5197	0.5205	0.5229	0.5295	0.5388	0.5057
Ns	0.0231	0.0203	0.0173	0.0153	0.012	0.01	0.0089	0.0043	0.0038	0.004	0.0049	0.0059	0.0073	0.0188
Library EDAP4	Single k-mer assembly													Multiple k-mer
Metrics	k25	k31	k37	k43	k49	k55	k61	k67	k73	k79	k85	k91	k97	k25-k97
Total sequences	30086	30368	29544	27887	25845	23101	20057	17409	14672	11064	5513	1672	463	165343
Total bases	24687446	25107523	24611708	23368770	21771480	19825535	17450243	15123308	12238707	8014179	3582797	1231587	413127	154112964
Min sequence length	300	300	300	300	300	300	300	300	300	300	300	300	300	300
Max sequence length	103192	102995	82375	117285	104702	82326	53135	22916	24489	49330	68450	60416	87761	117285
Average sequence length	820.56	826.78	833.05	837.98	842.39	858.21	870.03	868.71	834.15	724.35	649.88	736.6	892.28	932.08
Median sequence length	536	549	560	566	563	575	581	584	588	562	515	492	472	611
N25 length	1894	1870	1824	1884	1986	2183	2617	2504	1921	1269	1036	1603	23651	2538
N50 length	938	929	920	916	908	921	933	950	927	781	671	725	1064	1046
N75 length	545	554	562	565	563	576	582	584	577	524	476	482	515	626
N90 length	385	393	401	407	409	417	422	418	418	399	379	373	375	438
N95 length	340	346	351	356	359	365	370	372	370	356	340	335	334	376
As	0.2448	0.2449	0.244	0.2431	0.2412	0.2391	0.2362	0.2331	0.2318	0.2334	0.2475	0.264	0.282	0.2377
Ts	0.2439	0.2432	0.2428	0.2421	0.2392	0.2375	0.2342	0.2319	0.2303	0.2309	0.2444	0.2655	0.2719	0.2365
Gs	0.2482	0.2491	0.2509	0.2528	0.2557	0.2584	0.2614	0.2627	0.2621	0.2585	0.2459	0.2302	0.2154	0.256
Cs	0.249	0.25	0.2517	0.2534	0.2569	0.2585	0.2608	0.2623	0.2612	0.2581	0.2449	0.2279	0.2114	0.2561
(A + T)s	0.4887	0.4881	0.4867	0.4853	0.4805	0.4766	0.4704	0.465	0.4621	0.4644	0.4918	0.5295	0.5538	0.4742
(G + C)s	0.4973	0.4991	0.5026	0.5062	0.5126	0.5169	0.5222	0.525	0.5233	0.5166	0.4908	0.4581	0.4268	0.5122
Ns	0.0141	0.0128	0.0107	0.0085	0.0069	0.0065	0.0074	0.0101	0.0146	0.0191	0.0174	0.0124	0.0194	0.0137
Library EDAP8	Single k-mer assembly													Multiple k-mer
Metrics	k25	k31	k37	k43	k49	k55	k61	k67	k73	k79	k85	k91	k97	k25-k97
Total sequences	26294	27425	27501	26368	24284	21417	18325	15135	11662	7923	4351	1585	462	145896
Total bases	20013732	20455514	20087915	18899955	16977254	14858627	12340084	10133635	7650209	5109102	2787943	1182284	399780	112639658
Min sequence length	300	300	300	300	300	300	300	300	300	300	300	300	301	300
Max sequence length	12674	15572	15257	20295	21188	34768	54763	43410	55219	86255	52625	99439	57901	99439
Average sequence length	761.15	745.87	730.44	716.78	699.11	693.78	673.4	669.55	655.99	644.84	640.76	745.92	865.32	772.05
Median sequence length	605	595	591	581	573	571	560	560	551	541	518	502	491	633
N25 length	1351	1309	1254	1201	1153	1138	1070	1057	1022	990	984	1693	11221	1289
N50 length	867	842	815	794	766	753	722	723	695	681	665	739	913	858
N75 length	563	551	544	534	524	522	508	507	497	487	471	493	520	584
N90 length	413	410	408	402	397	395	392	390	390	387	385	377	388	434
N95 length	362	359	358	357	354	354	355	355	353	348	342	336	343	381
As	0.2438	0.2453	0.2468	0.2486	0.2498	0.251	0.2512	0.2509	0.2492	0.248	0.2463	0.2585	0.2665	0.2465
Ts	0.2423	0.2447	0.2459	0.2471	0.248	0.2492	0.2487	0.2475	0.2467	0.2444	0.2432	0.2546	0.2653	0.245
Gs	0.2448	0.2449	0.2451	0.2456	0.2461	0.2455	0.2459	0.2462	0.2467	0.2479	0.2479	0.237	0.219	0.2448
Cs	0.2462	0.2463	0.2466	0.2464	0.2464	0.2464	0.2462	0.2465	0.2458	0.2467	0.2471	0.2365	0.2287	0.2453
(A + T)s	0.4861	0.4899	0.4928	0.4957	0.4978	0.5002	0.4999	0.4984	0.4959	0.4924	0.4895	0.5131	0.5318	0.4914
(G + C)s	0.491	0.4911	0.4917	0.492	0.4925	0.4919	0.4921	0.4927	0.4925	0.4946	0.4951	0.4735	0.4478	0.4901
Ns	0.0228	0.019	0.0155	0.0123	0.0097	0.0078	0.008	0.0089	0.0116	0.0131	0.0154	0.0133	0.0204	0.0185
Library EDAP12	Single k-mer assembly													Multiple k-mer
Metrics	k25	k31	k37	k43	k49	k55	k61	k67	k73	k79	k85	k91	k97	k25-k97
Total sequences	18575	18683	18161	17045	15430	13342	11061	8938	6681	4510	2504	941	370	97168
Total bases	14004722	14043310	13421156	12399791	10903689	9297942	7604096	5921931	4369130	2919811	1638820	672849	352104	74737835
Min sequence length	300	300	300	300	300	300	300	300	300	300	300	300	300	300
Max sequence length	7039	9401	7548	14579	17871	16485	43656	42192	83510	83566	42137	41517	28451	83566
Average sequence length	753.96	751.66	739.01	727.47	706.66	696.89	687.47	662.56	653.96	647.41	654.48	715.04	951.63	769.16
Median sequence length	606	603	595	587	572	571	556	549	545	528	514.5	491	465.5	627
N25 length	1331	1319	1290	1236	1177	1150	1116	1047	1008	992	1048	1397	7482	1297
N50 length	855	859	827	806	775	759	739	713	689	675	663	711	1279	859
N75 length	561	559	549	542	526	521	511	496	491	479	472	479	530	579
N90 length	413	412	410	404	396	394	389	387	387	380	381	371	379	428
N95 length	361	361	362	358	353	354	352	351	352	343	343	335	342	379
As	0.246	0.2483	0.2497	0.2515	0.2529	0.2535	0.2547	0.2514	0.2489	0.25	0.2488	0.2576	0.2781	0.2485
Ts	0.2446	0.246	0.2481	0.2499	0.2513	0.2524	0.2528	0.2498	0.2469	0.2481	0.2483	0.259	0.2768	0.247
Gs	0.2381	0.2396	0.2401	0.2405	0.2407	0.2414	0.2418	0.2437	0.2442	0.244	0.2451	0.2369	0.213	0.2399
Cs	0.2395	0.24	0.2404	0.241	0.2419	0.243	0.2423	0.2441	0.2439	0.2434	0.2425	0.2311	0.2143	0.24
(A + T)s	0.4906	0.4943	0.4979	0.5014	0.5043	0.5059	0.5075	0.5012	0.4958	0.498	0.4971	0.5166	0.5549	0.4955
(G + C)s	0.4776	0.4795	0.4805	0.4815	0.4826	0.4844	0.4842	0.4877	0.4881	0.4873	0.4876	0.468	0.4273	0.48
Ns	0.0318	0.0262	0.0217	0.0171	0.0132	0.0097	0.0083	0.0111	0.0161	0.0146	0.0153	0.0154	0.0178	0.0245

## Sheet: Total sequences
ANOVA table of total sequences
Source of Variability	SS	df	MS	F	P-value	F crit
Program	7.15662e+09	12	5.96385e+08	11.8766	3.55136e-09	2.0327
Library	7.20389e+09	3	2.4013e+09	47.8202	1.21674e-12	2.86627
Error	1.80774e+09	36	5.02151e+07
Total	1.61683e+10	51
LSD multiple comparison
	Total sequences
Program	Average	Sd	Sig 5%	Sig 1%
k43	30507.2	12038.3	a	AB
k37	33050.5	15910.6	a	AB
k25	33698	17955.9	a	A
k31	33027.2	19131.4	a	AB
k49	33024.5	22808.8	a	AB
k55	30249.2	22335.1	a	ABC
k61	26768.2	20940.3	ab	ABC
k67	19956.2	12769.9	bc	BCD
k73	16641.2	11744.3	bcd	CDE
k79	12555.2	9817.69	cde	DEF
k85	7572.75	7010.52	def	DEF
k91	3096.25	3409.46	ef	EF
k97	1070	1277.41	f	F

## Sheet: Average sequence length
ANOVA table of average length
Source of Variability	SS	df	MS	F	P-value	F crit
Program	95753.3	12	7979.44	2.6512	0.0118071	2.0327
Library	114669	3	38223.1	12.6997	8.16126e-06	2.86627
Error	108351	36	3009.75
Total	318774	51
LSD multiple comparison
	Average sequence length
Program	Average	Sd	Sig 5%	Sig 1%
k43	768.788	35.6722	ab	AB
k37	765.477	41.2736	ab	AB
k25	759.675	49.0465	ab	ABC
k31	754.452	56.2147	ab	ABC
k49	740.322	68.2858	bc	ABC
k55	743.195	77.8604	bc	ABC
k61	741.565	89.6558	bc	ABC
k67	715.81	101.988	bcd	BC
k73	704.98	86.6761	bcd	BC
k79	674.312	37.1317	cd	BC
k85	654.4	13.3338	d	C
k91	705.768	55.0458	bcd	BC
k97	826.862	156.634	a	A

## Sheet: N50 length
ANOVA table of N50 length
Source of Variability	SS	df	MS	F	P-value	F crit
Program	285601	12	23800.1	3.23142	0.00315715	2.0327
Library	138051	3	46017.1	6.24791	0.00158556	2.86627
Error	265147	36	7365.19
Total	688799	51
LSD multiple comparison
	N50 length
Program	Average	Sd	Sig 5%	Sig 1%
k43	872.5	46.3069	ab	AB
k37	862.5	47.1204	ab	AB
k25	844.5	50.6261	b	ABC
k31	833	56.0595	bc	ABC
k49	808.5	66.7857	bc	ABC
k55	808.5	77.9808	bc	ABC
k61	802.75	96.1817	bcd	BC
k67	775	116.753	bcd	BC
k73	762.25	111.98	bcd	BC
k79	721	51.614	cd	BC
k85	683.5	34.5012	cd	C
k91	712	28.4019	d	BC
k97	972.25	271.486	a	A

## Sheet: Ns
ANOVA table of Ns
Source of Variability	SS	df	MS	F	P-value	F crit
Program	0.000942934	12	7.85779e-05	4.66899	0.000154492	2.0327
Library	0.000271942	3	9.06474e-05	5.38614	0.0036282	2.86627
Error	0.00060587	36	1.68297e-05
Total	0.00182075	51
LSD multiple comparison
	Ns
Program	Average	Sd	Sig 5%	Sig 1%
k43	0.023	0.0072	a	A
k37	0.0196	0.0055	ab	AB
k25	0.0163	0.0046	bc	ABC
k31	0.0133	0.0038	cd	BCD
k49	0.0105	0.0028	cd	CD
k55	0.0085	0.0017	d	CD
k61	0.0082	0.0006	d	D
k67	0.0086	0.003	d	CD
k73	0.0115	0.0055	cd	CD
k79	0.0127	0.0063	cd	BCD
k85	0.0133	0.0057	cd	BCD
k91	0.0118	0.0041	cd	BCD
k97	0.0162	0.006	bc	ABC
