# Supplementary material for: Evaluation of Assembly Strategies Using RNA-Seq Data Associated with Grain Development of Wheat (Triticum aestivum L.)
Source: PLoS One. 2013 Dec 12;8(12):e83530. doi: 10.1371/journal.pone.0083530 (PMC3861526; doi:10.1371/journal.pone.0083530)
Supplement: Table S5 — Comparison of assembly quality among the four programs with SK and MK methods. (XLSX) [file pone.0083530.s005.xlsx]

## Sheet: Table S5
Table S5 Comparison of assembly quality among the four programs with SK and MK methods
Library Mix	SK				MK
Metrics	Trinity k25	Velvet k37	ABySS k43	SOAPdenovo k43	velvet-Oases	Trans-ABySS	SOAPdenovo-Trans
Total sequences	69617	59025	60809	118544	222425	324805	423484
Total bases	63928792	66906948	44729691	93784888	245406646	257744421	421952006
Min sequence length	300	300	300	300	300	300	300
Max sequence length	11730	31471	31522	31497	31477	63577	31799
Average sequence length	918.29	1133.54	735.58	791.14	1103.32	793.54	996.38
Median sequence length	688	919	601	540	898	663	801
N25 length	1864	2176	1245	1711	2066	1313	1872
N50 length	1204	1502	816	1034	1408	887	1272
N75 length	697	937	554	543	889	608	789
N90 length	436	555	413	377	562	450	486
N95 length	359	421	361	338	437	392	398
As	0.239	0.2381	0.2407	0.2246	0.2387	0.239	0.2184
Ts	0.2371	0.2351	0.2385	0.2236	0.2347	0.2365	0.2176
Gs	0.2647	0.2641	0.2515	0.2431	0.2644	0.2521	0.2377
Cs	0.2592	0.2626	0.254	0.2441	0.2623	0.2536	0.2386
(A + T)s	0.4761	0.4732	0.4792	0.4482	0.4733	0.4755	0.4359
(G + C)s	0.5239	0.5267	0.5055	0.4871	0.5267	0.5057	0.4762
Ns	0	0.0001	0.0153	0.0647	0	0.0188	0.0878
Library EDAP4	SK				MK
Metrics	Trinity k25	Velvet k37	ABySS k43	SOAPdenovo k43	velvet-Oases	Trans-ABySS	SOAPdenovo-Trans
Total sequences	53208	23228	27887	52229	201371	165343	325444
Total bases	42315609	24241172	23368770	27147354	164534381	154112964	170298229
Min sequence length	300	296	300	298	296	300	298
Max sequence length	73601	38593	117285	12379	118562	117285	83474
Average sequence length	795.29	1043.62	837.98	519.78	817.07	932.08	523.28
Median sequence length	436	715.5	566	395	562	611	395
N25 length	2651	2497	1884	858	1870	2538	846
N50 length	1040	1359	916	462	923	1046	463
N75 length	476	777	565	371	558	626	372
N90 length	339	469	407	338	400	438	338
N95 length	314	374	356	318	349	376	321
As	0.2611	0.2426	0.2431	0.2376	0.2731	0.2377	0.2397
Ts	0.2593	0.2387	0.2421	0.2375	0.277	0.2365	0.2396
Gs	0.2418	0.261	0.2528	0.2131	0.2237	0.256	0.2062
Cs	0.2378	0.2575	0.2534	0.2138	0.2262	0.2561	0.2067
(A + T)s	0.5204	0.4813	0.4853	0.4751	0.5501	0.4742	0.4794
(G + C)s	0.4796	0.5185	0.5062	0.4269	0.4499	0.5122	0.4129
Ns	0	0.0002	0.0085	0.098	0	0.0137	0.1077
Library EDAP8	SK				MK
Metrics	Trinity k25	Velvet k37	ABySS k43	SOAPdenovo k43	velvet-Oases	Trans-ABySS	SOAPdenovo-Trans
Total sequences	32037	19277	26368	28418	92707	145896	156508
Total bases	25480208	18037764	18899955	15415822	80557196	112639658	89364744
Min sequence length	300	296	300	298	296	300	298
Max sequence length	76916	59916	20295	4689	65579	99439	100282
Average sequence length	795.34	935.71	716.78	542.47	868.94	772.05	570.99
Median sequence length	583	736	581	435	647	633	459
N25 length	1605	1789	1201	848	1688	1289	900
N50 length	979	1174	794	547	1039	858	589
N75 length	572	725	534	398	629	584	417
N90 length	388	466	402	344	447	434	353
N95 length	337	379	357	322	374	381	331
As	0.2454	0.2492	0.2486	0.2309	0.2614	0.2465	0.2297
Ts	0.2439	0.2453	0.2471	0.2302	0.2585	0.245	0.2291
Gs	0.2576	0.2546	0.2456	0.2352	0.239	0.2448	0.2339
Cs	0.2531	0.2507	0.2464	0.2366	0.2411	0.2453	0.2352
(A + T)s	0.4893	0.4945	0.4957	0.4611	0.5199	0.4914	0.4589
(G + C)s	0.5107	0.5054	0.492	0.4718	0.4801	0.4901	0.4691
Ns	0	0.0001	0.0123	0.0672	0	0.0185	0.072
Library EDAP12	SK				MK
Metrics	Trinity k25	Velvet k37	ABySS k43	SOAPdenovo k43	velvet-Oases	Trans-ABySS	SOAPdenovo-Trans
Total sequences	25212	12475	17045	20828	87215	97168	117398
Total bases	19020643	11469062	12399791	10970025	74279301	74737835	64632965
Min sequence length	300	296	300	298	296	300	298
Max sequence length	76893	59209	14579	5813	65437	83566	83725
Average sequence length	754.43	919.36	727.47	526.7	851.68	769.16	550.55
Median sequence length	543	685	587	427	657	627	446
N25 length	1537	1817	1236	800	1576	1297	842
N50 length	918	1152	806	523	1005	859	557
N75 length	530	687	542	392	627	579	406
N90 length	369	445	404	342	448	428	350
N95 length	329	365	358	321	377	379	329
As	0.2478	0.2526	0.2515	0.2349	0.2845	0.2485	0.2329
Ts	0.248	0.2507	0.2499	0.2337	0.2854	0.247	0.232
Gs	0.2545	0.25	0.2405	0.229	0.214	0.2399	0.2287
Cs	0.2497	0.2465	0.241	0.2309	0.2161	0.24	0.2301
(A + T)s	0.4958	0.5033	0.5014	0.4686	0.5699	0.4955	0.4649
(G + C)s	0.5042	0.4965	0.4815	0.4598	0.4301	0.48	0.4587
Ns	0	0.0002	0.0171	0.0716	0	0.0245	0.0764

## Sheet: ANOVA
Total sequences
Program	Average	Sd	Sig 5%	Sig 1%
Trinity k25	45018.5	20272.9	c	D
Velvet k37	28501.2	20828.1	c	D
ABySS k43	33027.2	19131.4	c	D
SOAPdenovo k43	55004.8	44421.6	c	CD
velvet-Oases	150930	70958.6	b	BC
Trans-ABySS	183303	98596.7	ab	AB
SOAPdenovo-Trans	255708	143738	a	A
Average length
Program	Average	Sd	Sig 5%	Sig 1%
Trinity k25	815.837	70.9689	bc	BC
Velvet k37	1008.06	100.186	a	A
ABySS k43	754.452	56.2147	cd	BCD
SOAPdenovo k43	595.023	131.089	e	D
velvet-Oases	910.253	130.506	ab	AB
Trans-ABySS	816.707	77.6801	bc	BC
SOAPdenovo-Trans	660.3	224.904	de	CD
N50 length
Program	Average	Sd	Sig 5%	Sig 1%
Trinity k25	1035.25	123.032	bc	ABC
Velvet k37	1296.75	165.351	a	A
ABySS k43	833	56.0595	cde	BCD
SOAPdenovo k43	641.5	264.102	e	D
velvet-Oases	1093.75	215.083	ab	AB
Trans-ABySS	912.5	90.0093	bcd	BCD
SOAPdenovo-Trans	720.25	371.7	de	CD
Ns
Program	Average	Sd	Sig 5%	Sig 1%
Trinity k25	0	0	c	C
Velvet k37	0.0001	0.0001	c	C
ABySS k43	0.0133	0.0038	b	BC
SOAPdenovo k43	0.0754	0.0154	a	A
velvet-Oases	0	0	c	C
Trans-ABySS	0.0189	0.0044	b	B
SOAPdenovo-Trans	0.086	0.0159	a	A
