# Supplementary material for: Evaluation of Assembly Strategies Using RNA-Seq Data Associated with Grain Development of Wheat (Triticum aestivum L.)
Source: PLoS One. 2013 Dec 12;8(12):e83530. doi: 10.1371/journal.pone.0083530 (PMC3861526; doi:10.1371/journal.pone.0083530)
Supplement: Table S6 — Comparison of four progrmas assemblies with SK and MK methods by mapping. (XLSX) [file pone.0083530.s006.xlsx]

## Sheet: Table S6
Table S6 Comparison of assembly quality among the four programs by mapping
Library Mix	SK				MK
Metrics	Trinity k25	Velvet k37	ABySS k43	SOAPdenovo k43	velvet-Oases	Trans-ABySS	SOAPdenovo-Trans
Total number	69617	59025	60809	118544	222425	324805	423484
Aligned concordantly exactly 1 times	0.5976	0.0458	0.0477	0.0342	0.03	0.066	0.0479
Aligned concordantly >1 times	0.1605	0.1753	0.0416	0.4537	0.7617	0.2875	0.8078
Aligned concordantly >=1 times	0.7581	0.2211	0.0893	0.4879	0.7917	0.3535	0.8557
Overall alignment rate	0.8412	0.3189	0.1411	0.663	0.8848	0.5018	0.9501
Library EDAP4
Metrics	Trinity k25	Velvet k37	ABySS k43	SOAPdenovo k43	velvet-Oases	Trans-ABySS	SOAPdenovo-Trans
Total number	53208	23228	27887	52229	201371	165343	325444
Aligned concordantly exactly 1 times	0.1623	0.0402	0.0384	0.0237	0.0094	0.0418	0.0558
Aligned concordantly >1 times	0.0548	0.0587	0.0223	0.0017	0.2139	0.1376	0.1366
Aligned concordantly >=1 times	0.2171	0.0989	0.0607	0.0254	0.2233	0.1794	0.1924
Overall alignment rate	0.2571	0.133	0.0782	0.0407	0.263	0.2591	0.2801
Library EDAP8
Metrics	Trinity k25	Velvet k37	ABySS k43	SOAPdenovo k43	velvet-Oases	Trans-ABySS	SOAPdenovo-Trans
Total number	32037	19277	26368	28418	92707	145896	156508
Aligned concordantly exactly 1 times	0.3432	0.053	0.049	0.0312	0.0202	0.0631	0.098
Aligned concordantly >1 times	0.0718	0.1005	0.0366	0.0035	0.3975	0.3156	0.2398
Aligned concordantly >=1 times	0.415	0.1535	0.0856	0.0347	0.4177	0.3787	0.3378
Overall alignment rate	0.4592	0.2102	0.1288	0.0635	0.4642	0.4555	0.4508
Library EDAP12
Metrics	Trinity k25	Velvet k37	ABySS k43	SOAPdenovo k43	velvet-Oases	Trans-ABySS	SOAPdenovo-Trans
Total number	25212	12475	17045	20828	87215	97168	117398
Aligned concordantly exactly 1 times	0.3055	0.0351	0.0306	0.0178	0.0192	0.0966	0.0956
Aligned concordantly >1 times	0.0724	0.0648	0.022	0.0021	0.3665	0.2461	0.2392
Aligned concordantly >=1 times	0.3779	0.0999	0.0526	0.0199	0.3857	0.3427	0.3348
Overall alignment rate	0.4404	0.1936	0.0771	0.0542	0.4537	0.4337	0.4702

## Sheet: ACE1
ANOVA of ACE1
Source of Variability	SS	df	MS	F	P-value	F crit
Program	0.331858	6	0.0553096	11.7163	2.23062e-05	2.6613
Library	0.0179313	3	0.00597711	1.26614	0.315811	3.15991
Error	0.0849731	18	0.00472073
Total	0.434762	27
LSD multiple comparison
Program	Average	Sd	Sig 5%	Sig 1%
Trinity k25	0.3521	0.1812	a	A
Velvet k37	0.0435	0.0077	b	B
ABySS k43	0.0414	0.0086	b	B
SOAPdenovo k43	0.0267	0.0074	b	B
velvet-Oases	0.0197	0.0084	b	B
Trans-ABySS	0.0669	0.0226	b	B
SOAPdenovo-Trans	0.0743	0.0262	b	B

## Sheet: AC>1
ANOVA of AC>1
Source of Variability	SS	df	MS	F	P-value	F crit
Program	0.558309	6	0.0930514	6.05987	0.00129957	2.6613
Library	0.351537	3	0.117179	7.63116	0.00169759	3.15991
Error	0.276396	18	0.0153554
Total	1.18624	27
LSD multiple comparison
Program	Average	Sd	Sig 5%	Sig 1%
Trinity k25	0.0899	0.0478	cd	C
Velvet k37	0.0998	0.0536	cd	C
ABySS k43	0.0306	0.01	d	C
SOAPdenovo k43	0.1153	0.2256	cd	BC
velvet-Oases	0.4349	0.2322	a	A
Trans-ABySS	0.2467	0.0781	bc	ABC
SOAPdenovo-Trans	0.3558	0.3052	ab	AB

## Sheet: AC>≥1
ANOVA of AC>=1
Source of Variability	SS	df	MS	F	P-value	F crit
Program	0.644723	6	0.107454	7.34743	0.000435387	2.6613
Library	0.515926	3	0.171975	11.7592	0.000168559	3.15991
Error	0.263245	18	0.0146247
Total	1.42389	27
LSD multiple comparison
Program	Average	Sd	Sig 5%	Sig 1%
Trinity k25	0.442	0.2276	a	A
Velvet k37	0.1434	0.0578	bc	B
ABySS k43	0.0721	0.0182	c	B
SOAPdenovo k43	0.142	0.2307	bc	B
velvet-Oases	0.4546	0.2403	a	A
Trans-ABySS	0.3136	0.0907	ab	AB
SOAPdenovo-Trans	0.4302	0.2917	a	A

## Sheet: OAR
ANOVA of OAR
Source of Variability	SS	df	MS	F	P-value	F crit
Program	0.751194	6	0.125199	8.20362	0.000224471	2.6613
Library	0.695734	3	0.231911	15.1959	3.54979e-05	3.15991
Error	0.274706	18	0.0152614
Total	1.72163	27
LSD multiple comparison
Program	Average	Sd	Sig 5%	Sig 1%
Trinity k25	0.4995	0.2454	a	A
Velvet k37	0.2139	0.0775	b	BC
ABySS k43	0.1063	0.0335	b	C
SOAPdenovo k43	0.2053	0.3052	b	BC
velvet-Oases	0.5164	0.2624	a	A
Trans-ABySS	0.4125	0.1062	a	AB
SOAPdenovo-Trans	0.5378	0.2878	a	A
