# Supplementary material for: Evaluation of Assembly Strategies Using RNA-Seq Data Associated with Grain Development of Wheat (Triticum aestivum L.)
Source: PLoS One. 2013 Dec 12;8(12):e83530. doi: 10.1371/journal.pone.0083530 (PMC3861526; doi:10.1371/journal.pone.0083530)
Supplement: Table S7 — Statistics of four programs assemblies aligned to TriallCDNA. (XLSX) [file pone.0083530.s007.xlsx]

## Sheet: Table S7
Table S7 Statistics of four programs assemblies mapped to TriallCDNA
Library Mix	Identity>=70%`		Identity>=95%
Programs	Numbers	Percentage	Numbers	Percentage
Trinity k25	74604	0.887678	63213	0.752142
Velvet k37	65168	0.775403	57356	0.682452
ABySS k43	60606	0.721122	51824	0.616629
SOAPdenovo k43	72684	0.864833	65748	0.782305
Velvet-Oases	81453	0.969171	76706	0.912689
Trans-ABySS	69122	0.82245	63228	0.75232
SOAPdenovo-Trans	72624	0.864119	67113	0.798546
Library EDAP4	Identity>=70%		Identity>=95%
Programs	Numbers	Percentage	Numbers	Percentage
Trinity k25	44584	0.530484	39181	0.466196
Velvet k37	30943	0.368176	28148	0.33492
ABySS k43	35533	0.42279	31464	0.374375
SOAPdenovo k43	36903	0.439091	32862	0.391009
Velvet-Oases	37329	0.44416	34225	0.407227
Trans-ABySS	45334	0.539408	42044	0.500262
SOAPdenovo-Trans	52964	0.630194	49383	0.587585
Library EDAP8	Identity>=70%		Identity>=95%
Programs	Numbers	Percentage	Numbers	Percentage
Trinity k25	43240	0.514492	38322	0.455975
Velvet k37	30509	0.363012	27792	0.330684
ABySS k43	34477	0.410226	30800	0.366475
SOAPdenovo k43	36963	0.439805	33196	0.394984
Velvet-Oases	36318	0.432131	33431	0.39778
Trans-ABySS	44269	0.526736	41259	0.490921
SOAPdenovo-Trans	51612	0.614107	48409	0.575996
Library EDAP12	Identity>=70%		Identity>=95%
Programs	Numbers	Percentage	Numbers	Percentage
Trinity k25	36506	0.434368	32365	0.385096
Velvet k37	22013	0.261922	19923	0.237054
ABySS k43	26619	0.316727	23728	0.282328
SOAPdenovo k43	30182	0.359121	27245	0.324175
Velvet-Oases	27568	0.328019	25140	0.299129
Trans-ABySS	36056	0.429013	33483	0.398398
SOAPdenovo-Trans	45121	0.536874	42128	0.501261

## Sheet: ≥70
Program	Library Mix	Library EDAP4	Library EDAP8	Library EDAP12
Trinity k25	0.887678	0.530484	0.514492	0.434368
Velvet k37	0.775403	0.368176	0.363012	0.261922
ABySS k43	0.721122	0.42279	0.410226	0.316727
SOAPdenovo k43	0.864833	0.439091	0.439805	0.359121
Velvet-Oases	0.969171	0.44416	0.432131	0.328019
Trans-ABySS	0.82245	0.539408	0.526736	0.429013
SOAPdenovo-Trans	0.864119	0.630194	0.614107	0.536874
ANOVA
Source of Variability	SS	df	MS	F	P-value	F crit
Program	0.135315	6	0.0225525	9.00707	0.000125499	2.6613
Library	0.878018	3	0.292673	116.888	5.43299e-12	3.15991
Error	0.0450696	18	0.00250387
Total	1.0584	27
LSD multiple comparison
Program	Average	Sd	Sig 5%	Sig 1%
Trinity k25	0.5918	0.2017	ab	AB
Velvet k37	0.4421	0.2275	d	C
ABySS k43	0.4677	0.1754	cd	C
SOAPdenovo k43	0.5257	0.2292	bc	BC
Velvet-Oases	0.5434	0.2886	b	BC
Trans-ABySS	0.5794	0.1694	b	AB
SOAPdenovo-Trans	0.6613	0.1412	a	A

## Sheet: ≥95
Program	Library Mix	Library EDAP4	Library EDAP8	Library EDAP12
Trinity k25	0.752142	0.466196	0.455975	0.385096
Velvet k37	0.682452	0.33492	0.330684	0.237054
ABySS k43	0.616629	0.374375	0.366475	0.282328
SOAPdenovo k43	0.782305	0.391009	0.394984	0.324175
Velvet-Oases	0.912689	0.407227	0.39778	0.299129
Trans-ABySS	0.75232	0.500262	0.490921	0.398398
SOAPdenovo-Trans	0.798546	0.587585	0.575996	0.501261
ANOVA table
Source of Variability	SS	df	MS	F	P-value	F crit
Program	0.136584	6	0.022764	8.35602	0.00020046	2.6613
Library	0.68562	3	0.22854	83.8908	8.98458e-11	3.15991
Error	0.0490366	18	0.00272426
Total	0.871241	27
LSD multiple comparison
Program	Average	Sd	Sig 5%	Sig 1%
Trinity k25	0.5149	0.1623	b	ABC
Velvet k37	0.3963	0.1961	c	D
ABySS k43	0.41	0.1439	c	CD
SOAPdenovo k43	0.4731	0.2087	bc	BCD
Velvet-Oases	0.5042	0.2767	b	BC
Trans-ABySS	0.5355	0.1517	b	AB
SOAPdenovo-Trans	0.6158	0.1277	a	A
