# Supplementary material for: Evaluation of Assembly Strategies Using RNA-Seq Data Associated with Grain Development of Wheat (Triticum aestivum L.)
Source: PLoS One. 2013 Dec 12;8(12):e83530. doi: 10.1371/journal.pone.0083530 (PMC3861526; doi:10.1371/journal.pone.0083530)
Supplement: Table S8 — Statistics of similarity among the seven assemblies. (XLSX) [file pone.0083530.s008.xlsx]

## Sheet: Table S12
Table 12 Statistics of similarity among the seven assemblies
Mix	Trinity k25	Velvet k37	ABySS k43	SOAPdenovo k43	velvet-Oases	Trans-ABySS	SOAPdenovo-Trans
Trinity k25	1	0.459227	0.258256	0.592829	0.632288	0.595314	0.00557335
Velvet k37		1	0.341669	0.805218	0.990428	0.748463	0.000118594
ABySS k43			1	0.822099	0.875545	1	0.00304231
SOAPdenovo k43				1	0.72805	0.722457	0.00291031
velvet-Oases					1	0.736293	3.14713e-05
Trans-ABySS						1	0.000695802
SOAPdenovo-Trans							1
EDAP4	Trinity k25	Velvet k37	ABySS k43	SOAPdenovo k43	velvet-Oases	Trans-ABySS	SOAPdenovo-Trans
Trinity k25	1	0.198955	0.173357	0.156236	0.827282	0.431965	0.0377575
Velvet k37		1	0.470553	0.268857	0.996513	0.799423	0.0159291
ABySS k43			1	0.262918	0.748091	1	0.0839459
SOAPdenovo k43				1	0.368799	0.52132	0.0659021
velvet-Oases					1	0.406598	0.000496596
Trans-ABySS						1	0.0149568
SOAPdenovo-Trans							1
EDAP8	Trinity k25	Velvet k37	ABySS k43	SOAPdenovo k43	velvet-Oases	Trans-ABySS	SOAPdenovo-Trans
Trinity k25	1	0.282704	0.247339	0.225708	0.512127	0.609327	0.038674
Velvet k37		1	0.449188	0.318462	0.995694	0.820978	0.00295689
ABySS k43			1	0.337227	0.757319	1	0.000304157
SOAPdenovo k43				1	0.546379	0.801042	0.0447956
velvet-Oases					1	0.595823	0.00116496
Trans-ABySS						1	0.0187816
SOAPdenovo-Trans							1
EDAP12	Trinity k25	Velvet k37	ABySS k43	SOAPdenovo k43	velvet-Oases	Trans-ABySS	SOAPdenovo-Trans
Trinity k25	1	0.219102	0.209384	0.187569	0.420474	0.535182	0.0562431
Velvet k37		1	0.476713	0.31992	0.994148	0.833267	0.0101804
ABySS k43			1	0.329011	0.72027	1	0.0413611
SOAPdenovo k43				1	0.504657	0.767957	0.129777
velvet-Oases					1	0.432517	0
Trans-ABySS						1	0.0126173
SOAPdenovo-Trans							1
Statistics of similarity among the seven assemblies
Similarity	Trinity k25	Sig 5%	Velvet k37	Sig 5%	ABySS k43	Sig 5%	SOAPdenovo k43	Sig 5%	velvet-Oases	Sig 5%	Trans-ABySS	Sig 5%	SOAPdenovo-Trans	Sig 5%
Trinity k25	1	a	29 ± 11.83%	cd	22.21 ± 3.86%	d	29.06 ± 20.35%	cd	59.81 ± 17.57%	b	54.3 ± 8.06%	bc	3.46 ± 2.1%	d
Velvet k37			1	a	43.47 ± 6.3%	b	42.81 ± 25.25%	b	99.42 ± 0.27%	a	80.05 ± 3.74%	a	0.73 ± 0.71%	c
ABySS k43					1	a	43.78 ± 25.84%	a	77.53 ± 6.86%	a	1	b	3.21 ± 3.9%	c
SOAPdenovo k43							1	a	53.7 ± 14.8%	b	70.32 ± 12.55%	b	6.09 ± 5.29%	c
Velvet-Oases									1	a	54.28 ± 15.38%	b	0.4 ± 0.6%	c
Trans-ABySS											1	a	1.18 ± 0.78%	b
SOAPdenovo-Trans													1
