# Supplementary material for: Evaluation of Assembly Strategies Using RNA-Seq Data Associated with Grain Development of Wheat (Triticum aestivum L.)
Source: PLoS One. 2013 Dec 12;8(12):e83530. doi: 10.1371/journal.pone.0083530 (PMC3861526; doi:10.1371/journal.pone.0083530)
Supplement: Table S9 — Statistics of single library assembly and merged single assembly. (XLSX) [file pone.0083530.s009.xlsx]

## Sheet: Table S8
Table S8 Statistics of single library assembly and merged assembly
Program	EDAP4 assembly	EDAP8 assembly	EDAP12 assembly	Merged assembly
Total reads	19467396	8815361	9239158	37521915
Total sequences	53208	32037	25212	104149
Total bases	42315609	25480208	19020643	83350383
Min sequence length	300	300	300	300
Max sequence length	73601	76916	76893	76916
Average sequence length	795.29	795.34	754.43	800.3
Median sequence length	436	583	543	508
N25 length	2651	1605	1537	1859
N50 length	1040	979	918	1013
N75 length	476	572	530	533
N90 length	339	388	369	358
N95 length	314	337	329	322
As	0.2611	0.2454	0.2478	0.2552
Ts	0.2593	0.2439	0.248	0.2539
Gs	0.2418	0.2576	0.2545	0.2476
Cs	0.2378	0.2531	0.2497	0.2433
(A + T)s	0.5204	0.4893	0.4958	0.5091
(G + C)s	0.4796	0.5107	0.5042	0.4909
Ns	0	0	0	0
Merged assembly mean merge the three single libraries assembly
