# Supplementary material for: Evaluation of Assembly Strategies Using RNA-Seq Data Associated with Grain Development of Wheat (Triticum aestivum L.)
Source: PLoS One. 2013 Dec 12;8(12):e83530. doi: 10.1371/journal.pone.0083530 (PMC3861526; doi:10.1371/journal.pone.0083530)
Supplement: Table S10 — Statistics of three strategies assembly. (XLSX) [file pone.0083530.s010.xlsx]

## Sheet: Table S9
Table S9 Statistics of three strategies assembly
Program	Mix-RNA	Mix-reads	Mix-assembly
Total reads	33342047	37521915	37521915
Total sequences	69617	85253	104149
Total bases	63928792	67349584	83350383
Min sequence length	300	300	300
Max sequence length	11730	47830	76916
Average sequence length	918.29	790	800.3
Median sequence length	688	453	508
N25 length	1864	2122	1859
N50 length	1204	1081	1013
N75 length	697	490	533
N90 length	436	343	358
N95 length	359	316	322
As	0.239	0.2601	0.2552
Ts	0.2371	0.2587	0.2539
Gs	0.2647	0.2425	0.2476
Cs	0.2592	0.2388	0.2433
(A + T)s	0.4761	0.5188	0.5091
(G + C)s	0.5239	0.4812	0.4909
Ns	0	0	0
