# Supplementary material for: Evaluation of Assembly Strategies Using RNA-Seq Data Associated with Grain Development of Wheat (Triticum aestivum L.)
Source: PLoS One. 2013 Dec 12;8(12):e83530. doi: 10.1371/journal.pone.0083530 (PMC3861526; doi:10.1371/journal.pone.0083530)
Supplement: Table S11 — Comparison of three assemble strategies by mapping. (XLSX) [file pone.0083530.s011.xlsx]

## Sheet: Table S10 
Table S10 Comparison of three assemble strategies by mapping
Mix HQ reads	Mix-RNA	Mix-reads	Mix-assembly
Total number	69617	85253	104149
Aligned concordantly exactly 1 times	19926872 (59.76%)	19653072 (58.94%)	1612757 (4.84%)
Aligned concordantly >1 times	5351316 (16.05%)	5196600 (15.59%)	24182120 (72.53%)
Aligned concordantly >=1 times	25278188(75.81%)	24849672(74.53%)	25794877(77.37%)
Overall alignment rate	0.8412	0.822	0.8508
