# Supplementary material for: Evaluation of Assembly Strategies Using RNA-Seq Data Associated with Grain Development of Wheat (Triticum aestivum L.)
Source: PLoS One. 2013 Dec 12;8(12):e83530. doi: 10.1371/journal.pone.0083530 (PMC3861526; doi:10.1371/journal.pone.0083530)
Supplement: Table S12 — Distribution of Mix HQ map to TriallcDNA assemblies. (XLSX) [file pone.0083530.s012.xlsx]

## Sheet: Table S11
Table S11 Distribution of HQ reads that could be mappped to TriallcDNA
Library Mix	Total
No.mapped	No.mapped	Percentage
0	8933	0.10629
1～4	8157	0.0970563
5～11	8299	0.0987459
12～100	32245	0.383668
101～500	19326	0.229951
501～2000	5539	0.065906
>2000	1545	0.0183832
Library EDAP4	Total
No.mapped	No.mapped	Percentage
0	20545	0.244455
1～4	15371	0.182892
5～11	12307	0.146435
12～100	29220	0.347675
101～500	5682	0.0676074
501～2000	704	0.00837656
>2000	215	0.00255818
Library EDAP8	Total
No.mapped	No.mapped	Percentage
0	21645	0.257544
1～4	15454	0.18388
5～11	11552	0.137452
12～100	28301	0.33674
101～500	6028	0.0717243
501～2000	821	0.00976869
>2000	243	0.00289134
Library EDAP12	Total
No.mapped	No.mapped	Percentage
0	25857	0.30766
1～4	18028	0.214507
5～11	12713	0.151266
12～100	23093	0.274773
101～500	3547	0.0422041
501～2000	517	0.00615154
>2000	289	0.00343867

## Sheet: Statistics
	Average		Sd
No.mapped	No.mapped	Percentage	No.mapped	Percentage
0	19245	0.228987	7245.82	0.0862146
1～4	14252.5	0.169584	4246.73	0.0505298
5～11	11217.8	0.133475	2004.42	0.0238496
12～100	28214.8	0.335714	3807.59	0.0453047
101～500	8645.75	0.102872	7204.2	0.0857194
501～2000	1895.25	0.0225507	2432.39	0.0289419
>2000	573	0.00681786	648.718	0.00771879
