# Supplementary material for: Evaluation of Assembly Strategies Using RNA-Seq Data Associated with Grain Development of Wheat (Triticum aestivum L.)
Source: PLoS One. 2013 Dec 12;8(12):e83530. doi: 10.1371/journal.pone.0083530 (PMC3861526; doi:10.1371/journal.pone.0083530)
Supplement: Table S13 — Statistics of MUTT, ADTT, CMUTT and CADTT assemblies. (XLSX) [file pone.0083530.s013.xlsx]

## Sheet: Sheet2
Table S 13 Statistics of MUTT， ADTT ，CMUTT and CADTT assemblies
Metrics	De novo assembly			MUTT			ADTT			CMUTT			CADTT
	Mean	Sd	Sig 5%	Mean	Sd	Sig 5%	Mean	Sd	Sig 5%	Mean	Sd	Sig 5%	Mean	Sd	Sig 5%
Total sequences	45018.5	20272.9	c	58536.8	21045.5	b	64925.5	17336.6	b	75525.5	29503.6	a	80495	25806.6	a
Average length	815.837	70.9689	b	989.445	103.772	a	1010.58	47.7776	a	1059.05	72.4653	a	1060.55	43.7167	a
N50 length	1035.25	123.032	b	1279.25	142.306	a	1329.75	32.4487	a	1348.25	65.8097	a	1369.25	12.4197	a
ACE1	0.3521	0.1812	a	0.2847	0.1457	b	0.2588	0.1475	b	0.1053	0.1028	c	0.1072	0.1116	c
AC>1	0.0899	0.0478	c	0.1916	0.1062	b	0.2263	0.1068	b	0.3948	0.1763	a	0.3972	0.1679	a
AC>=1	0.442	0.2276	b	0.4764	0.2513	a	0.4851	0.2541	a	0.5002	0.2696	a	0.5044	0.2701	a
OAR	0.4995	0.2454	b	0.5329	0.271	a	0.5388	0.27	a	0.5479	0.2827	a	0.5511	0.2805	a
