# Supplementary material for: Evaluation of Assembly Strategies Using RNA-Seq Data Associated with Grain Development of Wheat (Triticum aestivum L.)
Source: PLoS One. 2013 Dec 12;8(12):e83530. doi: 10.1371/journal.pone.0083530 (PMC3861526; doi:10.1371/journal.pone.0083530)
Supplement: Table S14 — Transcriptome annotation and statistics. (XLSX) [file pone.0083530.s014.xlsx]

## Sheet: Table S14
GeneID	Length	NR geneID	Identity	length	Score	p-value	Annotation
comp10028_c1_seq1_len_298	300	gi|326509055|dbj|BAJ86920.1|	92.86	98	181	2e-56	predicted protein [Hordeum vulgare subsp. vulgare]
comp104056_c0_seq1_len_298	300	gi|475590923|gb|EMT21601.1|	74.24	66	74.7	1e-14	hypothetical protein F775_23955 [Aegilops tauschii]
comp10820_c0_seq1_len_298	300	gi|475513223|gb|EMT05596.1|	100	99	210.7	9e-63	hypothetical protein F775_07620 [Aegilops tauschii]
comp1107_c1_seq1_len_298	300	gi|474142526|gb|EMS56621.1|	87.32	71	121.3	5e-31	hypothetical protein TRIUR3_04505 [Triticum urartu]
comp1217155_c0_seq1_len_298	300	gi|326510973|dbj|BAJ91834.1|	93.94	99	191	5e-57	predicted protein [Hordeum vulgare subsp. vulgare]
comp124476_c0_seq1_len_298	300	gi|326505554|dbj|BAJ95448.1|	98.81	84	169.9	1e-48	predicted protein [Hordeum vulgare subsp. vulgare]	gi|326515132|dbj|BAK03479.1| predicted protein [Hordeum vulgare subsp. vulgare]
comp126552_c0_seq1_len_298	300	gi|475507729|gb|EMT04979.1|	100	99	209.9	7e-62	DNA polymerase I [Aegilops tauschii]
comp126788_c0_seq1_len_298	300	gi|475540161|gb|EMT09554.1|	66.33	98	113.2	8e-28	Putative ribonuclease H protein [Aegilops tauschii]
comp130712_c3_seq1_len_298	300	gi|475608558|gb|EMT27072.1|	98.25	57	109.8	4e-27	Putative monogalactosyldiacylglycerol synthase 3, chloroplastic [Aegilops tauschii]
comp13343_c0_seq1_len_298	300	gi|475589980|gb|EMT21328.1|	67.68	99	92.8	1e-20	Disease resistance protein RPP13 [Aegilops tauschii]
comp133806_c2_seq1_len_298	300	gi|474299521|gb|EMS61564.1|	95.96	99	203.4	2e-60	putative mixed-linked glucan synthase 8 [Triticum urartu]
comp135002_c3_seq1_len_298	300	gi|475570024|gb|EMT15904.1|	98.91	92	185.7	1e-55	Putative beta-D-xylosidase 7 [Aegilops tauschii]
comp14051_c1_seq1_len_298	300	gi|474411708|gb|EMS66849.1|	100	99	208.4	1e-60	Sacsin [Triticum urartu]
comp142056_c2_seq6_len_298	300	gi|3158372|gb|AAC39466.1|	100	39	81.6	1e-18	polyubiquitin [Arabidopsis thaliana]
comp14705_c0_seq1_len_298	300	gi|475534872|gb|EMT08651.1|	100	87	175.3	3e-51	Oligopeptide transporter 5 [Aegilops tauschii]
comp148824_c0_seq1_len_298	300	gi|79366426|ref|NP_176022.2|	95	40	69.3	4e-14	uncharacterized protein [Arabidopsis thaliana]	gi|44917503|gb|AAS49076.1| At1g56260 [Arabidopsis thaliana]	gi|332195249|gb|AEE33370.1| uncharacterized protein AT1G56260 [Arabidopsis thaliana]
comp15619_c0_seq1_len_298	300	gi|475608043|gb|EMT26900.1|	87.88	99	171.4	1e-49	hypothetical protein F775_14621 [Aegilops tauschii]
comp1586_c0_seq1_len_298	300	gi|47497795|dbj|BAD19894.1|	70	50	46.6	5e-06	hypothetical protein [Oryza sativa Japonica Group]	gi|47848583|dbj|BAD22433.1| hypothetical protein [Oryza sativa Japonica Group]	gi|125562796|gb|EAZ08176.1| hypothetical protein OsI_30437 [Oryza sativa Indica Group]	gi|125604771|gb|EAZ43807.1| hypothetical protein OsJ_28426 [Oryza sativa Japonica Group]
comp17795_c0_seq1_len_298	300	gi|326501736|dbj|BAK02657.1|	100	80	162.9	1e-49	predicted protein [Hordeum vulgare subsp. vulgare]
comp19236_c1_seq1_len_298	300	gi|326488675|dbj|BAJ97949.1|	92.86	98	142.5	5e-42	predicted protein [Hordeum vulgare subsp. vulgare]	gi|326498341|dbj|BAJ98598.1| predicted protein [Hordeum vulgare subsp. vulgare]
comp1927953_c0_seq1_len_298	300	gi|357150407|ref|XP_003575448.1|	69.61	102	110.5	3e-27	PREDICTEDuncharacterized protein LOC100831059 [Brachypodium distachyon]
comp2026500_c0_seq1_len_298	300	gi|37665197|emb|CAD89012.1|	90.91	33	58.5	3e-28	putative cadmium/zinc-transporting ATPase 3 [Arabidopsis halleri subsp. halleri]
comp22017_c1_seq1_len_298	300	gi|474201516|gb|EMS58500.1|	60.4	101	76.3	3e-15	hypothetical protein TRIUR3_29729 [Triticum urartu]
comp22156_c0_seq1_len_298	300	gi|474250745|gb|EMS60211.1|	86.59	82	144.4	4e-40	Sulfotransferase 17 [Triticum urartu]
comp227714_c0_seq2_len_298	300	gi|357455321|ref|XP_003597941.1|	78	50	67	1e-13	hypothetical protein MTR_2g104240 [Medicago truncatula]	gi|355486989|gb|AES68192.1| hypothetical protein MTR_2g104240 [Medicago truncatula]
comp2283672_c0_seq1_len_298	300	gi|18158608|gb|AAL59842.1|	96.3	27	53.5	3e-08	cysteine protease inhibitor CPI-1 [Brassica oleracea]
comp2284847_c0_seq1_len_298	300	gi|4322486|gb|AAD16060.1|	86.49	37	59.7	1e-09	root gravitropism control protein [Arabidopsis thaliana]
comp23375_c2_seq1_len_298	300	gi|475624702|gb|EMT32719.1|	100	41	100.9	4e-24	hypothetical protein F775_17327 [Aegilops tauschii]
comp24513_c0_seq1_len_298	300	gi|475536610|gb|EMT08943.1|	50.55	91	50.8	1e-06	hypothetical protein F775_18972 [Aegilops tauschii]
comp24738_c0_seq1_len_298	300	gi|357114726|ref|XP_003559146.1|	81.65	109	150.6	4e-42	PREDICTEDuncharacterized protein LOC100831685 [Brachypodium distachyon]
comp25057_c1_seq1_len_298	300	gi|218188675|gb|EEC71102.1|	96	50	97.4	1e-22	hypothetical protein OsI_02886 [Oryza sativa Indica Group]
comp25663_c1_seq1_len_298	300	gi|414887087|tpg|DAA63101.1|	52.43	103	72	1e-13	TPAhypothetical protein ZEAMMB73_533095 [Zea mays]
comp261346_c0_seq1_len_298	300	gi|6692676|gb|AAF24810.1|AC007592_3	81.13	106	153.7	4e-44	F12K11.5 [Arabidopsis thaliana]
comp262295_c1_seq1_len_298	300	gi|222424635|dbj|BAH20272.1|	93.94	33	57.4	3e-21	AT5G22080 [Arabidopsis thaliana]
comp26914_c1_seq1_len_298	300	gi|474057108|gb|EMS53841.1|	78.02	91	123.2	1e-34	Anaphase-promoting complex subunit 10 [Triticum urartu]
comp269667_c0_seq1_len_298	300	gi|89257630|gb|ABD65118.1|	66.23	77	84.7	1e-18	hypothetical protein 31.t00031 [Brassica oleracea]
comp27_c0_seq1_len_298	300	gi|475507486|gb|EMT04956.1|	57.66	137	126.3	3e-35	hypothetical protein F775_05326 [Aegilops tauschii]
comp2775625_c0_seq1_len_298	300	gi|297843758|ref|XP_002889760.1|	98.57	70	135.6	3e-39	60S ribosomal protein L21 [Arabidopsis lyrata subsp. lyrata]	gi|297335602|gb|EFH66019.1| 60S ribosomal protein L21 [Arabidopsis lyrata subsp. lyrata]
comp2790307_c0_seq1_len_298	300	gi|18397181|ref|NP_566251.1|	89.19	37	60.8	2e-10	peroxisomal adenine nucleotide carrier 1 [Arabidopsis thaliana]	gi|75264909|sp|Q9MA90.1|PNC1_ARATH RecNameFull=Peroxisomal adenine nucleotide carrier 1; Short=AtPNC1	gi|15081797|gb|AAK82553.1| AT3g05290/T12H1_26 [Arabidopsis thaliana]	gi|23507743|gb|AAN38675.1| At3g05290/T12H1_26 [Arabidopsis thaliana]	gi|332640695|gb|AEE74216.1| peroxisomal adenine nucleotide carrier 1 [Arabidopsis thaliana]
comp2852232_c0_seq1_len_298	300	gi|297791713|ref|XP_002863741.1|	81.93	83	104.4	6e-26	hypothetical protein ARALYDRAFT_917455 [Arabidopsis lyrata subsp. lyrata]	gi|297309576|gb|EFH40000.1| hypothetical protein ARALYDRAFT_917455 [Arabidopsis lyrata subsp. lyrata]
comp2874378_c0_seq1_len_298	300	gi|334186186|ref|NP_191707.3|	89.89	89	161	1e-44	beta-chain like quinoprotein amine dehydrogenase [Arabidopsis thaliana]	gi|332646689|gb|AEE80210.1| Quinoprotein amine dehydrogenase, beta chain-like; RIC1-like guanyl-nucleotide exchange factor [Arabidopsis thaliana]
comp29130_c1_seq1_len_298	300	gi|326526005|dbj|BAJ93179.1|	89.9	99	173.3	8e-51	predicted protein [Hordeum vulgare subsp. vulgare]
comp294336_c0_seq1_len_298	300	gi|297844846|ref|XP_002890304.1|	90.32	93	168.7	2e-48	proton-dependent oligopeptide transport family protein [Arabidopsis lyrata subsp. lyrata]	gi|297336146|gb|EFH66563.1| proton-dependent oligopeptide transport family protein [Arabidopsis lyrata subsp. lyrata]
comp29580_c1_seq1_len_298	300	gi|475578455|gb|EMT18096.1|	90.57	53	94.7	7e-24	hypothetical protein F775_43812 [Aegilops tauschii]
comp29639_c0_seq1_len_298	300	gi|218202555|gb|EEC84982.1|	81.05	95	138.7	4e-37	hypothetical protein OsI_32248 [Oryza sativa Indica Group]	gi|222630794|gb|EEE62926.1| hypothetical protein OsJ_17731 [Oryza sativa Japonica Group]
comp29712_c0_seq1_len_298	300	gi|473758342|gb|EMS45743.1|	100	23	51.2	8e-07	hypothetical protein TRIUR3_26128 [Triticum urartu]
comp29760_c0_seq1_len_298	300	gi|3461840|gb|AAC33226.1|	73.74	99	114.4	2e-28	putative non-LTR retroelement reverse transcriptase [Arabidopsis thaliana]
comp298448_c0_seq1_len_298	300	gi|474407393|gb|EMS66599.1|	85.42	96	144.4	1e-38	Methyl-CpG-binding domain-containing protein 9 [Triticum urartu]
comp30267_c3_seq1_len_298	300	gi|473860769|gb|EMS47525.1|	80.61	98	143.3	6e-41	Cytochrome P450 71D8 [Triticum urartu]
comp30471_c1_seq1_len_298	300	gi|474314890|gb|EMS62055.1|	55.56	99	88.2	3e-19	Peroxisome biogenesis protein 5 [Triticum urartu]
comp3069524_c0_seq1_len_298	300	gi|4803836|dbj|BAA77516.1|	100	35	50.4	2e-06	a dynamin-like protein ADL3 [Arabidopsis thaliana]
comp3083324_c0_seq1_len_298	300	gi|3695376|gb|AAC62779.1|	83.84	99	150.6	9e-43	F11O4.2 [Arabidopsis thaliana]
comp31218_c0_seq3_len_298	300	gi|475561868|gb|EMT13864.1|	81.65	109	144.1	1e-39	hypothetical protein F775_04063 [Aegilops tauschii]
comp31471_c0_seq1_len_298	300	gi|125542123|gb|EAY88262.1|	82.98	47	73.9	1e-15	hypothetical protein OsI_09715 [Oryza sativa Indica Group]
comp316_c1_seq1_len_298	300	gi|357144291|ref|XP_003573239.1|	75.36	69	107.1	8e-26	PREDICTEDE3 ubiquitin-protein ligase MARCH6-like [Brachypodium distachyon]
comp31656_c0_seq3_len_298	300	gi|475524815|gb|EMT07068.1|	87.8	41	76.6	2e-17	hypothetical protein F775_06535 [Aegilops tauschii]
comp32098_c1_seq1_len_298	300	gi|475580501|gb|EMT18618.1|	74.07	54	70.5	1e-14	hypothetical protein F775_23941 [Aegilops tauschii]
comp3238522_c0_seq1_len_298	300	gi|422294781|gb|EKU22081.1|	82	50	62.4	1e-10	epsilon tubulin [Nannochloropsis gaditana CCMP526]
comp324078_c1_seq1_len_298	300	gi|326489384|dbj|BAK01675.1|	95.35	86	176.8	1e-50	predicted protein [Hordeum vulgare subsp. vulgare]
comp33871_c1_seq2_len_298	300	gi|475588010|gb|EMT20728.1|	91.92	99	169.5	1e-49	hypothetical protein F775_14880 [Aegilops tauschii]
comp3422220_c0_seq1_len_298	300	gi|482571766|gb|EOA35954.1|	87.84	74	120.2	3e-34	hypothetical protein CARUB_v10021215mg, partial [Capsella rubella]
comp34454_c1_seq3_len_298	300	gi|357133693|ref|XP_003568458.1|	95.51	89	172.9	6e-50	PREDICTEDprobable nitrite transporter At1g68570-like [Brachypodium distachyon]
comp34462_c0_seq1_len_298	300	gi|474396066|gb|EMS65693.1|	70.45	44	51.6	5e-08	hypothetical protein TRIUR3_28211 [Triticum urartu]
comp34624_c1_seq1_len_298	300	gi|326521566|dbj|BAK00359.1|	100	99	203.8	1e-63	predicted protein [Hordeum vulgare subsp. vulgare]
comp34892_c2_seq1_len_298	300	gi|326517932|dbj|BAK07218.1|	91.89	74	126.3	1e-33	predicted protein [Hordeum vulgare subsp. vulgare]
comp3527682_c0_seq1_len_298	300	gi|81295660|gb|ABB70123.1|	97.73	88	184.9	1e-55	homogentisate phytyltransferase VTE2-1 [Triticum aestivum]
comp35425_c0_seq3_len_298	300	gi|475587250|gb|EMT20505.1|	90.32	31	56.6	1e-09	hypothetical protein F775_23765 [Aegilops tauschii]
comp3595285_c0_seq1_len_298	300	gi|9665106|gb|AAF97297.1|AC010164_19	87.23	47	71.6	2e-14	Hypothetical protein [Arabidopsis thaliana]
comp36185_c0_seq2_len_298	300	gi|474301977|gb|EMS61634.1|	95.45	44	88.6	1e-19	Cysteine-rich receptor-like protein kinase 8 [Triticum urartu]
comp3622259_c0_seq1_len_298	300	gi|297827775|ref|XP_002881770.1|	84.21	76	97.1	8e-23	hypothetical protein ARALYDRAFT_903451 [Arabidopsis lyrata subsp. lyrata]	gi|297327609|gb|EFH58029.1| hypothetical protein ARALYDRAFT_903451 [Arabidopsis lyrata subsp. lyrata]
comp36244_c1_seq1_len_298	300	gi|326510865|dbj|BAJ91780.1|	93.44	61	81.3	8e-18	predicted protein [Hordeum vulgare subsp. vulgare]
comp36247_c1_seq1_len_298	300	gi|326510179|dbj|BAJ87306.1|	83.61	61	80.1	1e-17	predicted protein [Hordeum vulgare subsp. vulgare]
comp36378_c2_seq1_len_298	300	gi|326493624|dbj|BAJ85273.1|	56.06	66	46.6	2e-06	predicted protein [Hordeum vulgare subsp. vulgare]
comp3650229_c0_seq1_len_298	300	gi|297805466|ref|XP_002870617.1|	86.67	30	51.6	4e-17	hypothetical protein ARALYDRAFT_916024 [Arabidopsis lyrata subsp. lyrata]	gi|297316453|gb|EFH46876.1| hypothetical protein ARALYDRAFT_916024 [Arabidopsis lyrata subsp. lyrata]
comp3670474_c0_seq1_len_298	300	gi|12322504|gb|AAG51258.1|AC025782_3	65.62	96	89	1e-19	Ty1/copia-element polyprotein [Arabidopsis thaliana]
comp37040_c1_seq2_len_298	300	gi|326527515|dbj|BAK08032.1|	100	99	192.6	2e-58	predicted protein [Hordeum vulgare subsp. vulgare]
comp37578_c1_seq3_len_298	300	gi|115349926|gb|ABI95411.1|	68.97	87	80.1	1e-17	fasciclin-like protein FLA21 [Triticum aestivum]
comp37751_c0_seq1_len_298	300	gi|474088307|gb|EMS54751.1|	89.74	39	70.5	4e-13	Receptor-like serine/threonine-protein kinase SD1-8 [Triticum urartu]
comp37829_c4_seq1_len_298	300	gi|474150857|gb|EMS56941.1|	92.42	66	132.9	2e-36	hypothetical protein TRIUR3_11246 [Triticum urartu]
comp38065_c0_seq2_len_298	300	gi|475595161|gb|EMT22943.1|	90.91	99	187.2	2e-54	Disease resistance protein RPP13 [Aegilops tauschii]
comp3840564_c0_seq1_len_298	300	gi|15224807|ref|NP_181931.1|	55.7	79	50.8	1e-06	Galactose oxidase/kelch repeat superfamily protein [Arabidopsis thaliana]
comp388577_c1_seq1_len_298	300	gi|482550673|gb|EOA14867.1|	100	18	38.1	2e-27	hypothetical protein CARUB_v10028193mg [Capsella rubella]
comp39512_c1_seq1_len_298	300	gi|297801068|ref|XP_002868418.1|	86.67	30	57.4	2e-21	hypothetical protein ARALYDRAFT_915669 [Arabidopsis lyrata subsp. lyrata]	gi|297314254|gb|EFH44677.1| hypothetical protein ARALYDRAFT_915669 [Arabidopsis lyrata subsp. lyrata]
comp3959686_c0_seq1_len_298	300	gi|3779026|gb|AAC67205.1|	74.49	98	112.5	1e-27	putative retroelement pol polyprotein [Arabidopsis thaliana]
comp3981920_c0_seq1_len_298	300	gi|62320304|dbj|BAD94628.1|	90.7	43	73.2	3e-14	putative RAD50 DNA repair protein [Arabidopsis thaliana]
comp3982076_c0_seq1_len_298	300	gi|297807501|ref|XP_002871634.1|	100	19	39.7	1e-10	hypothetical protein ARALYDRAFT_325951 [Arabidopsis lyrata subsp. lyrata]	gi|297317471|gb|EFH47893.1| hypothetical protein ARALYDRAFT_325951 [Arabidopsis lyrata subsp. lyrata]
comp40051_c1_seq1_len_298	300	gi|474363175|gb|EMS63361.1|	95.35	86	170.2	1e-49	hypothetical protein TRIUR3_06566 [Triticum urartu]
comp4069262_c0_seq1_len_298	300	gi|482565137|gb|EOA29327.1|	86.96	46	77.8	1e-16	hypothetical protein CARUB_v10025609mg, partial [Capsella rubella]
comp40754_c0_seq1_len_298	300	gi|326519310|dbj|BAJ96654.1|	90	60	98.2	1e-23	predicted protein [Hordeum vulgare subsp. vulgare]
comp410689_c0_seq1_len_298	300	gi|422294533|gb|EKU21833.1|	55.56	72	57.4	1e-09	nucleosome binding protein, partial [Nannochloropsis gaditana CCMP526]
comp4113003_c0_seq1_len_298	300	gi|227438239|gb|ACP30609.1|	67.57	111	116.3	9e-29	disease resistance protein [Brassica rapa subsp. pekinensis]
comp41171_c0_seq1_len_298	300	gi|2829910|gb|AAC00618.1|	94.12	34	70.9	3e-13	Unknown protein, contains regulator of chromosome condensation motifs [Arabidopsis thaliana]
comp413752_c0_seq1_len_298	300	gi|297830030|ref|XP_002882897.1|	98.39	62	124.8	1e-33	hypothetical protein ARALYDRAFT_478900 [Arabidopsis lyrata subsp. lyrata]	gi|297328737|gb|EFH59156.1| hypothetical protein ARALYDRAFT_478900 [Arabidopsis lyrata subsp. lyrata]
comp4148298_c0_seq1_len_298	300	gi|482564577|gb|EOA28767.1|	84.69	98	133.7	2e-35	hypothetical protein CARUB_v10024999mg [Capsella rubella]
comp415848_c0_seq1_len_298	300	gi|475596156|gb|EMT23283.1|	58.9	73	65.1	2e-12	hypothetical protein F775_24573 [Aegilops tauschii]
comp41593_c1_seq3_len_298	300	gi|224033613|gb|ACN35882.1|	95.74	47	98.2	1e-24	unknown [Zea mays]	gi|413939351|gb|AFW73902.1| hypothetical protein ZEAMMB73_056426 [Zea mays]
comp418266_c0_seq1_len_298	300	gi|474383460|gb|EMS64737.1|	98.99	99	206.5	5e-63	Type I inositol-1,4,5-trisphosphate 5-phosphatase CVP2 [Triticum urartu]
comp42074_c0_seq3_len_298	300	gi|326520491|dbj|BAK07504.1|	92.45	53	86.3	1e-19	predicted protein [Hordeum vulgare subsp. vulgare]
comp4211645_c0_seq1_len_298	300	gi|482551619|gb|EOA15812.1|	83.67	98	154.5	7e-43	hypothetical protein CARUB_v10007347mg [Capsella rubella]
comp4233_c1_seq1_len_298	300	gi|326507460|dbj|BAK03123.1|	100	98	204.5	2e-63	predicted protein [Hordeum vulgare subsp. vulgare]
comp423455_c2_seq1_len_298	300	gi|4558686|gb|AAD22703.1|	80.72	83	133.3	1e-35	putative TNP2-like transposon protein [Arabidopsis thaliana]
comp4250114_c0_seq1_len_298	300	gi|297811599|ref|XP_002873683.1|	82.14	28	42	4e-25	predicted protein [Arabidopsis lyrata subsp. lyrata]	gi|297319520|gb|EFH49942.1| predicted protein [Arabidopsis lyrata subsp. lyrata]
comp4306601_c0_seq1_len_298	300	gi|297812241|ref|XP_002874004.1|	96	25	54.7	4e-08	hypothetical protein ARALYDRAFT_488961 [Arabidopsis lyrata subsp. lyrata]	gi|297319841|gb|EFH50263.1| hypothetical protein ARALYDRAFT_488961 [Arabidopsis lyrata subsp. lyrata]
comp4314935_c0_seq1_len_298	300	gi|508716480|gb|EOY08377.1|	61.54	104	96.3	5e-23	Uncharacterized protein TCM_022739 [Theobroma cacao]
comp43261_c0_seq14_len_298	300	gi|475494232|gb|EMT03753.1|	91.92	99	166.8	6e-47	hypothetical protein F775_25438 [Aegilops tauschii]
comp43423_c1_seq6_len_298	300	gi|474127489|gb|EMS56264.1|	100	48	85.5	2e-19	putative aquaporin TIP4-1 [Triticum urartu]
comp4376432_c0_seq1_len_298	300	gi|297815980|ref|XP_002875873.1|	88.46	26	50.1	1e-06	integral membrane HPP family protein [Arabidopsis lyrata subsp. lyrata]	gi|297321711|gb|EFH52132.1| integral membrane HPP family protein [Arabidopsis lyrata subsp. lyrata]
comp438583_c3_seq1_len_298	300	gi|357156007|ref|XP_003577311.1|	80.85	47	59.7	5e-23	PREDICTEDOBERON-like protein-like [Brachypodium distachyon]
comp438802_c1_seq1_len_298	300	gi|9294243|dbj|BAB02145.1|	85.71	98	150.2	5e-43	copia-like retroelement pol polyprotein-like [Arabidopsis thaliana]
comp4410705_c0_seq1_len_298	300	gi|482573248|gb|EOA37435.1|	85	20	35.4	2e-08	hypothetical protein CARUB_v10011496mg [Capsella rubella]
comp44665_c0_seq1_len_298	300	gi|357113672|ref|XP_003558625.1|	84.62	91	134	1e-35	PREDICTEDprobable methyltransferase PMT28-like [Brachypodium distachyon]
comp44834_c5_seq6_len_298	300	gi|474317373|gb|EMS62157.1|	61.29	93	79.3	8e-17	hypothetical protein TRIUR3_01293 [Triticum urartu]
comp44911_c0_seq7_len_298	300	gi|326494346|dbj|BAJ90442.1|	95.15	103	189.5	4e-56	predicted protein [Hordeum vulgare subsp. vulgare]
comp45094_c2_seq13_len_298	300	gi|146150144|gb|ABQ02463.1|	100	30	64.3	8e-12	chloroplast chlorophyll a/b binding protein [Phyllostachys edulis]
comp452324_c0_seq1_len_298	300	gi|222834592|gb|EEE73055.1|	67.92	53	53.1	4e-08	predicted protein [Populus trichocarpa]
comp45980_c0_seq3_len_298	300	gi|474119793|gb|EMS56010.1|	100	89	186.4	8e-54	hypothetical protein TRIUR3_22256 [Triticum urartu]
comp461233_c0_seq1_len_298	300	gi|110289426|gb|AAP54661.2|	76.24	101	111.7	1e-27	retrotransposon protein, putative, unclassified [Oryza sativa Japonica Group]
comp4689470_c0_seq1_len_298	300	gi|297812689|ref|XP_002874228.1|	96.3	27	57.4	8e-09	predicted protein [Arabidopsis lyrata subsp. lyrata]	gi|297320065|gb|EFH50487.1| predicted protein [Arabidopsis lyrata subsp. lyrata]
comp47006_c0_seq1_len_298	300	gi|475602726|gb|EMT25211.1|	88.37	86	152.1	7e-42	Putative alpha-glucosidase [Aegilops tauschii]
comp47006_c0_seq2_len_298	300	gi|475602726|gb|EMT25211.1|	88.37	86	146.4	1e-39	Putative alpha-glucosidase [Aegilops tauschii]
comp4864_c0_seq1_len_298	300	gi|475571252|gb|EMT16209.1|	93.15	73	133.3	3e-35	Protein kinase G11A [Aegilops tauschii]
comp50128_c0_seq1_len_298	300	gi|357156090|ref|XP_003577338.1|	85.42	96	147.9	1e-42	PREDICTEDtransmembrane protein 45A-like isoform 1 [Brachypodium distachyon]
comp51631_c1_seq1_len_298	300	gi|326498583|dbj|BAJ98719.1|	95	40	82.8	1e-18	predicted protein [Hordeum vulgare subsp. vulgare]
comp518835_c0_seq1_len_298	300	gi|32396104|gb|AAP43919.1|	92.93	99	190.7	1e-58	integrase [Gossypium hirsutum]
comp520367_c0_seq1_len_298	300	gi|413932755|gb|AFW67306.1|	83.17	101	147.1	1e-41	hypothetical protein ZEAMMB73_103926, partial [Zea mays]
comp55003_c1_seq1_len_298	300	gi|357152154|ref|XP_003576028.1|	89.9	99	161.8	1e-47	PREDICTEDsex determination protein tasselseed-2-like [Brachypodium distachyon]
comp596337_c0_seq1_len_298	300	gi|326505108|dbj|BAK02941.1|	84.38	96	153.7	2e-43	predicted protein [Hordeum vulgare subsp. vulgare]
comp5979_c0_seq1_len_298	300	gi|475587821|gb|EMT20666.1|	87.5	32	52	4e-07	Sec-independent translocase protein tatA/E-like protein [Aegilops tauschii]
comp658365_c0_seq1_len_298	300	gi|475610902|gb|EMT27899.1|	93.88	98	168.7	4e-47	Disease resistance protein RGA2 [Aegilops tauschii]
comp688422_c0_seq1_len_298	300	gi|357166474|ref|XP_003580722.1|	78	50	62	1e-10	PREDICTEDribulose bisphosphate carboxylase/oxygenase activase, chloroplastic-like [Brachypodium distachyon]
comp7838_c0_seq1_len_298	300	gi|475562193|gb|EMT13961.1|	93.94	99	193	6e-58	Reticuline oxidase-like protein [Aegilops tauschii]
comp783810_c0_seq1_len_298	300	gi|9665115|gb|AAF97299.1|AC007843_2	75.51	98	137.9	1e-36	Similar to copia-type reverse transcriptase proteins [Arabidopsis thaliana]
comp784417_c0_seq1_len_298	300	gi|13173146|gb|AAK14317.1|AF325187_1	93.94	99	182.2	2e-55	putative POL3-like reverse transcriptase [Phaseolus coccineus]
comp794951_c0_seq1_len_298	300	gi|475626205|gb|EMT33241.1|	97.98	99	196.1	1e-56	hypothetical protein F775_02939 [Aegilops tauschii]
comp802847_c0_seq1_len_298	300	gi|475539743|gb|EMT09463.1|	93	100	139.8	1e-37	DNA mismatch repair protein Msh6-1 [Aegilops tauschii]
comp8573_c0_seq1_len_298	300	gi|474008494|gb|EMS52457.1|	83.61	61	73.6	4e-14	Zinc finger CCCH domain-containing protein 37 [Triticum urartu]
comp8862_c1_seq1_len_298	300	gi|474438352|gb|EMS68277.1|	95.96	99	195.7	8e-58	hypothetical protein TRIUR3_27231 [Triticum urartu]
comp8908_c0_seq1_len_298	300	gi|357115679|ref|XP_003559614.1|	84.88	86	136.3	5e-37	PREDICTEDxyloglucan galactosyltransferase KATAMARI1 homolog [Brachypodium distachyon]
comp9333_c1_seq1_len_298	300	gi|474385173|gb|EMS64909.1|	97.98	99	201.1	7e-60	COBRA-like protein 10 [Triticum urartu]
contig121712	300	gi|18698989|gb|AAL77200.1|	100	25	53.5	7e-09	ubiquitin [Oryza sativa]
Contig19309	300	gi|38112707|gb|AAR11387.1|	100	99	206.1	7e-63	cytochrome P450 [Triticum aestivum]
Contig20962	300	gi|473990795|gb|EMS51887.1|	66.67	42	47.4	3e-06	hypothetical protein TRIUR3_26822 [Triticum urartu]
contig52765	300	gi|475576433|gb|EMT17545.1|	100	48	98.2	2e-43	hypothetical protein F775_29736 [Aegilops tauschii]
contig74395	300	gi|413925904|gb|AFW65836.1|	65.12	86	79.3	3e-17	hypothetical protein ZEAMMB73_825751 [Zea mays]
contig78524	300	gi|473996857|gb|EMS52104.1|	100	71	136.7	5e-40	Histone H2B.4 [Triticum urartu]	gi|474259664|gb|EMS60505.1| Histone H2B.4 [Triticum urartu]	gi|475596215|gb|EMT23304.1| Histone H2B.4 [Aegilops tauschii]
contig86821	300	gi|473922890|gb|EMS49726.1|	92.59	27	50.1	3e-07	hypothetical protein TRIUR3_03501 [Triticum urartu]
Contig9575_2	300	gi|475525786|gb|EMT07211.1|	94.51	91	176	2e-53	hypothetical protein F775_24195 [Aegilops tauschii]
TCONS_00008686_gene_XLOC_008161	300	gi|326533006|dbj|BAJ89348.1|	100	93	194.9	2e-58	predicted protein [Hordeum vulgare subsp. vulgare]
TCONS_00014276_gene_XLOC_013291	300	gi|326532084|dbj|BAK01418.1|	96.77	62	121.7	2e-33	predicted protein [Hordeum vulgare subsp. vulgare]
TCONS_00026087_gene_XLOC_024162	300	gi|326495928|dbj|BAJ90586.1|	100	25	53.9	9e-09	predicted protein [Hordeum vulgare subsp. vulgare]
comp1001982_c0_seq1_len_299	300	gi|71834719|gb|AAZ41811.1|	90.91	99	177.9	2e-50	01P13-1 [Brassica rapa subsp. pekinensis]
comp101734_c1_seq1_len_299	300	gi|326504382|dbj|BAJ91023.1|	73.91	46	60.8	2e-10	predicted protein [Hordeum vulgare subsp. vulgare]
comp10426_c0_seq1_len_299	300	gi|15228477|ref|NP_189519.1|	66.67	108	62	3e-10	uncharacterized protein [Arabidopsis thaliana]	gi|332643968|gb|AEE77489.1| uncharacterized protein AT3G28770 [Arabidopsis thaliana]
comp105678_c0_seq1_len_299	300	gi|297795457|ref|XP_002865613.1|	96.97	99	178.3	4e-52	hypothetical protein ARALYDRAFT_494868 [Arabidopsis lyrata subsp. lyrata]	gi|297311448|gb|EFH41872.1| hypothetical protein ARALYDRAFT_494868 [Arabidopsis lyrata subsp. lyrata]
comp109312_c1_seq1_len_299	300	gi|229558112|gb|ACQ76806.1|	100	28	62.4	7e-30	WRKY transcription factor 40 [Brassica napus]
comp125745_c2_seq1_len_299	300	gi|357139643|ref|XP_003571390.1|	82	100	134	9e-36	PREDICTEDuncharacterized protein LOC100822340 [Brachypodium distachyon]
comp127671_c1_seq1_len_299	300	gi|475594557|gb|EMT22732.1|	63.89	108	105.5	7e-26	hypothetical protein F775_13802 [Aegilops tauschii]
comp128206_c1_seq1_len_299	300	gi|473758929|gb|EMS45758.1|	98.18	55	114.4	4e-29	DEAD-box ATP-dependent RNA helicase 10 [Triticum urartu]
comp1304_c0_seq1_len_299	300	gi|326487432|dbj|BAJ89700.1|	68	50	49.7	2e-06	predicted protein [Hordeum vulgare subsp. vulgare]	gi|326526381|dbj|BAJ97207.1| predicted protein [Hordeum vulgare subsp. vulgare]
comp1305734_c0_seq1_len_299	300	gi|15231953|ref|NP_187478.1|	76.06	71	85.5	1e-18	phototropic-responsive NPH3 family protein [Arabidopsis thaliana]	gi|332641139|gb|AEE74660.1| phototropic-responsive NPH3-like protein [Arabidopsis thaliana]
comp133388_c0_seq1_len_299	300	gi|474388587|gb|EMS65141.1|	100	82	171.4	6e-52	hypothetical protein TRIUR3_28016 [Triticum urartu]
comp135105_c1_seq1_len_299	300	gi|326501042|dbj|BAJ98752.1|	98.99	99	204.9	5e-63	predicted protein [Hordeum vulgare subsp. vulgare]
comp142379_c0_seq3_len_299	300	gi|326527419|dbj|BAK07984.1|	97.22	72	146.4	1e-41	predicted protein [Hordeum vulgare subsp. vulgare]
comp143197_c0_seq1_len_299	300	gi|474410298|gb|EMS66770.1|	71.21	66	73.2	3e-15	Vesicle transport v-SNARE 13 [Triticum urartu]
comp144502_c0_seq9_len_299	300	gi|295007398|emb|CBL62359.1|	100	99	206.1	1e-66	beta-tubulin [Camelina sativa]
comp1490388_c0_seq1_len_299	300	gi|326528505|dbj|BAJ93434.1|	100	99	198	1e-58	predicted protein [Hordeum vulgare subsp. vulgare]
comp149291_c1_seq1_len_299	300	gi|297796727|ref|XP_002866248.1|	78.35	97	121.3	3e-31	predicted protein [Arabidopsis lyrata subsp. lyrata]	gi|297312083|gb|EFH42507.1| predicted protein [Arabidopsis lyrata subsp. lyrata]
comp15686_c0_seq1_len_299	300	gi|475502868|gb|EMT04473.1|	94.44	36	70.1	1e-13	hypothetical protein F775_24277 [Aegilops tauschii]
comp15784_c0_seq1_len_299	300	gi|474252056|gb|EMS60234.1|	100	99	207.2	6e-61	Disease resistance protein RGA2 [Triticum urartu]
comp17504_c0_seq1_len_299	300	gi|482571260|gb|EOA35448.1|	88.64	88	137.9	1e-38	hypothetical protein CARUB_v10020651mg [Capsella rubella]
comp19051_c1_seq1_len_299	300	gi|475580339|gb|EMT18571.1|	90.1	101	140.2	9e-38	Cell division control 48-C-like protein [Aegilops tauschii]
comp2024_c0_seq1_len_299	300	gi|326501862|dbj|BAK06423.1|	89.36	94	160.2	1e-48	predicted protein [Hordeum vulgare subsp. vulgare]
comp2072559_c0_seq1_len_299	300	gi|312283411|dbj|BAJ34571.1|	83.33	42	49.7	5e-07	unnamed protein product [Thellungiella halophila]
comp2099327_c0_seq1_len_299	300	gi|297819168|ref|XP_002877467.1|	61.63	86	72.8	3e-15	predicted protein [Arabidopsis lyrata subsp. lyrata]	gi|297323305|gb|EFH53726.1| predicted protein [Arabidopsis lyrata subsp. lyrata]
comp222984_c0_seq1_len_299	300	gi|357166399|ref|XP_003580697.1|	94	50	92.4	4e-21	PREDICTEDgolgin candidate 2-like isoform 1 [Brachypodium distachyon]
comp22368_c0_seq1_len_299	300	gi|474451439|gb|EMS68910.1|	100	58	107.1	1e-28	hypothetical protein TRIUR3_29214 [Triticum urartu]
comp2283477_c0_seq1_len_299	300	gi|15242626|ref|NP_201116.1|	65.31	49	53.5	1e-07	RPD3-like histone deacetylase [Arabidopsis thaliana]	gi|75262723|sp|Q9FML2.1|HDA6_ARATH RecNameFull=Histone deacetylase 6	gi|10177292|dbj|BAB10553.1| histone deacetylase [Arabidopsis thaliana]	gi|21593886|gb|AAM65853.1| histone deacetylase [Arabidopsis thaliana]	gi|169883792|gb|ACA97992.1| histone deacetylase 6 [Arabidopsis thaliana]	gi|169883794|gb|ACA97993.1| histone deacetylase 6 [Arabidopsis thaliana]	gi|332010322|gb|AED97705.1| histone deacetylase 6 [Arabidopsis thaliana]
comp23264_c0_seq1_len_299	300	gi|475524324|gb|EMT07001.1|	100	84	173.7	5e-51	putative Ferredoxin--nitrite reductase, chloroplastic [Aegilops tauschii]
comp2394308_c0_seq1_len_299	300	gi|297812789|ref|XP_002874278.1|	60	30	30.4	6e-06	predicted protein [Arabidopsis lyrata subsp. lyrata]	gi|297320115|gb|EFH50537.1| predicted protein [Arabidopsis lyrata subsp. lyrata]
comp24014_c0_seq1_len_299	300	gi|475563643|gb|EMT14324.1|	56.72	67	49.7	4e-06	Type I inositol-1,4,5-trisphosphate 5-phosphatase CVP2 [Aegilops tauschii]
comp2572118_c0_seq1_len_299	300	gi|297812759|ref|XP_002874263.1|	70.1	97	111.7	6e-29	predicted protein [Arabidopsis lyrata subsp. lyrata]	gi|297320100|gb|EFH50522.1| predicted protein [Arabidopsis lyrata subsp. lyrata]
comp259_c1_seq1_len_299	300	gi|357167780|ref|XP_003581329.1|	63.54	96	76.6	1e-15	PREDICTEDuncharacterized protein LOC100827743 [Brachypodium distachyon]
comp26182_c0_seq1_len_299	300	gi|475510491|gb|EMT05285.1|	88	100	167.2	3e-49	hypothetical protein F775_09220 [Aegilops tauschii]
comp267267_c0_seq1_len_299	300	gi|474241895|gb|EMS59850.1|	81.4	43	67.4	7e-14	hypothetical protein TRIUR3_06850 [Triticum urartu]
comp27206_c0_seq1_len_299	300	gi|413916201|gb|AFW56133.1|	92.78	97	172.2	1e-49	putative DEAD-box ATP-dependent RNA helicase family protein [Zea mays]
comp27691_c2_seq1_len_299	300	gi|475613758|gb|EMT28864.1|	91.18	68	122.1	6e-32	Replication factor A protein 1 [Aegilops tauschii]
comp280733_c0_seq1_len_299	300	gi|475610994|gb|EMT27932.1|	69.05	42	48.1	1e-06	hypothetical protein F775_09792 [Aegilops tauschii]
comp2818000_c0_seq1_len_299	300	gi|79539150|ref|NP_200587.3|	78.38	74	96.3	1e-23	uncharacterized protein [Arabidopsis thaliana]	gi|332009568|gb|AED96951.1| uncharacterized protein AT5G57790 [Arabidopsis thaliana]
comp284167_c0_seq1_len_299	300	gi|195970394|gb|ACG60682.1|	54.43	79	58.2	5e-09	transposon-like ORF [Brassica oleracea var. alboglabra]
comp2850848_c0_seq1_len_299	300	gi|68160666|gb|AAY86779.1|	97.59	83	160.2	8e-48	putative sugar transporter protein [Noccaea caerulescens]
comp2884693_c0_seq1_len_299	300	gi|475528782|gb|EMT07674.1|	100	54	110.2	4e-27	hypothetical protein F775_00616 [Aegilops tauschii]
comp2885804_c0_seq1_len_299	300	gi|482562595|gb|EOA26785.1|	86.05	86	143.3	2e-39	hypothetical protein CARUB_v10022874mg [Capsella rubella]
comp2932_c0_seq1_len_299	300	gi|474308647|gb|EMS61831.1|	65.91	44	49.3	3e-07	hypothetical protein TRIUR3_32315 [Triticum urartu]
comp29345_c1_seq1_len_299	300	gi|357162818|ref|XP_003579533.1|	90.91	99	176	8e-51	PREDICTEDprobable receptor-like protein kinase At1g49730-like [Brachypodium distachyon]
comp29545_c1_seq1_len_299	300	gi|475430484|gb|EMT01196.1|	95.52	67	132.1	1e-35	Transcription factor bHLH112 [Aegilops tauschii]
comp29605_c2_seq1_len_299	300	gi|24414261|gb|AAN59764.1|	77.5	40	47.8	2e-28	Putative retroelement [Oryza sativa Japonica Group]	gi|108706657|gb|ABF94452.1| retrotransposon protein, putative, unclassified [Oryza sativa Japonica Group]
comp298748_c0_seq1_len_299	300	gi|2244802|emb|CAB10225.1|	64.62	65	52	8e-07	retrovirus-related like polyprotein [Arabidopsis thaliana]	gi|7268152|emb|CAB78488.1| retrovirus-related like polyprotein [Arabidopsis thaliana]
comp2999170_c0_seq1_len_299	300	gi|470145377|ref|XP_004308316.1|	71.43	28	32.7	3e-08	PREDICTEDuncharacterized protein LOC101297968 [Fragaria vesca subsp. vesca]
comp3018571_c0_seq1_len_299	300	gi|482549801|gb|EOA13995.1|	87.23	47	75.1	7e-16	hypothetical protein CARUB_v10027127mg [Capsella rubella]
comp309114_c0_seq1_len_299	300	gi|297798740|ref|XP_002867254.1|	100	66	137.5	1e-36	ATPANK2 [Arabidopsis lyrata subsp. lyrata]	gi|297313090|gb|EFH43513.1| ATPANK2 [Arabidopsis lyrata subsp. lyrata]
comp3114397_c0_seq1_len_299	300	gi|297842403|ref|XP_002889083.1|	84.09	44	60.1	1e-09	hypothetical protein ARALYDRAFT_476800 [Arabidopsis lyrata subsp. lyrata]	gi|297334924|gb|EFH65342.1| hypothetical protein ARALYDRAFT_476800 [Arabidopsis lyrata subsp. lyrata]
comp31312_c0_seq1_len_299	300	gi|474396212|gb|EMS65703.1|	85.86	99	165.6	2e-48	hypothetical protein TRIUR3_04214 [Triticum urartu]
comp31324_c0_seq2_len_299	300	gi|326492516|dbj|BAK02041.1|	81.19	101	137.9	2e-38	predicted protein [Hordeum vulgare subsp. vulgare]	gi|326500158|dbj|BAJ90914.1| predicted protein [Hordeum vulgare subsp. vulgare]	gi|326501602|dbj|BAK02590.1| predicted protein [Hordeum vulgare subsp. vulgare]
comp3156439_c0_seq1_len_299	300	gi|15234189|ref|NP_192056.1|	97.06	34	68.9	1e-13	aquaporin TIP1-3 [Arabidopsis thaliana]	gi|32363219|sp|O82598.1|TIP13_ARATH RecNameFull=Aquaporin TIP1-3; AltNameFull=Gamma-tonoplast intrinsic protein 3; Short=Gamma-TIP3; AltNameFull=Tonoplast intrinsic protein 1-3; Short=AtTIP1;3	gi|3695375|gb|AAC62778.1| F11O4.1 [Arabidopsis thaliana]	gi|91806624|gb|ABE66039.1| major intrinsic family protein/MIP family protein [Arabidopsis thaliana]	gi|332656631|gb|AEE82031.1| aquaporin TIP1-3 [Arabidopsis thaliana]
comp315952_c0_seq1_len_299	300	gi|326530466|dbj|BAJ97659.1|	95.35	86	172.9	2e-51	predicted protein [Hordeum vulgare subsp. vulgare]
comp3238773_c0_seq1_len_299	300	gi|297843960|ref|XP_002889861.1|	92.93	99	193.7	6e-57	predicted protein [Arabidopsis lyrata subsp. lyrata]	gi|297335703|gb|EFH66120.1| predicted protein [Arabidopsis lyrata subsp. lyrata]
comp32731_c1_seq1_len_299	300	gi|475560925|gb|EMT13672.1|	76.47	17	24.3	9e-09	hypothetical protein F775_09729 [Aegilops tauschii]
comp327993_c1_seq1_len_299	300	gi|297806315|ref|XP_002871041.1|	93.1	29	52.8	7e-08	AtRABE1d/AtRab8C [Arabidopsis lyrata subsp. lyrata]	gi|297316878|gb|EFH47300.1| AtRABE1d/AtRab8C [Arabidopsis lyrata subsp. lyrata]
comp33280_c0_seq1_len_299	300	gi|357118794|ref|XP_003561134.1|	69.09	55	61.6	4e-10	PREDICTEDLRR receptor-like serine/threonine-protein kinase ERL2-like [Brachypodium distachyon]
comp33327_c0_seq1_len_299	300	gi|475560282|gb|EMT13537.1|	68.42	19	26.9	3e-26	hypothetical protein F775_23819 [Aegilops tauschii]
comp33577_c0_seq1_len_299	300	gi|482551481|gb|EOA15674.1|	85.71	49	73.6	1e-14	hypothetical protein CARUB_v10006216mg [Capsella rubella]
comp34206_c1_seq4_len_299	300	gi|475556861|gb|EMT12715.1|	97.98	99	193	2e-56	Putative pre-mRNA-splicing factor ATP-dependent RNA helicase [Aegilops tauschii]
comp34295_c1_seq1_len_299	300	gi|482576084|gb|EOA40271.1|	97.73	44	101.7	1e-24	hypothetical protein CARUB_v10008999mg [Capsella rubella]	gi|482576085|gb|EOA40272.1| hypothetical protein CARUB_v10008999mg [Capsella rubella]
comp34931_c1_seq1_len_299	300	gi|326512788|dbj|BAK03301.1|	90.74	54	94.4	1e-22	predicted protein [Hordeum vulgare subsp. vulgare]
comp35080_c1_seq2_len_299	300	gi|474423236|gb|EMS67579.1|	95.96	99	199.9	1e-58	hypothetical protein TRIUR3_06787 [Triticum urartu]
comp35509_c0_seq1_len_299	300	gi|326515578|dbj|BAK07035.1|	81.63	49	57.8	6e-09	predicted protein [Hordeum vulgare subsp. vulgare]
comp3603190_c0_seq1_len_299	300	gi|326505044|dbj|BAK02909.1|	88.57	35	60.5	1e-10	predicted protein [Hordeum vulgare subsp. vulgare]
comp3659241_c0_seq1_len_299	300	gi|3080361|emb|CAA18618.1|	62.63	99	96.7	4e-23	hypothetical protein [Arabidopsis thaliana]	gi|7268726|emb|CAB78933.1| hypothetical protein [Arabidopsis thaliana]
comp366761_c0_seq1_len_299	300	gi|297809745|ref|XP_002872756.1|	84.71	85	145.6	2e-43	hypothetical protein ARALYDRAFT_327458 [Arabidopsis lyrata subsp. lyrata]	gi|297318593|gb|EFH49015.1| hypothetical protein ARALYDRAFT_327458 [Arabidopsis lyrata subsp. lyrata]
comp37514_c0_seq5_len_299	300	gi|326496707|dbj|BAJ98380.1|	94.74	76	144.4	2e-39	predicted protein [Hordeum vulgare subsp. vulgare]
comp3760829_c0_seq1_len_299	300	gi|297797365|ref|XP_002866567.1|	96.83	63	127.5	2e-34	serine/threonine-protein kinase [Arabidopsis lyrata subsp. lyrata]	gi|297312402|gb|EFH42826.1| serine/threonine-protein kinase [Arabidopsis lyrata subsp. lyrata]
comp37882_c0_seq1_len_299	300	gi|297845730|ref|XP_002890746.1|	47.62	105	68.2	2e-13	hypothetical protein ARALYDRAFT_335913 [Arabidopsis lyrata subsp. lyrata]	gi|297336588|gb|EFH67005.1| hypothetical protein ARALYDRAFT_335913 [Arabidopsis lyrata subsp. lyrata]
comp3808365_c0_seq1_len_299	300	gi|482576130|gb|EOA40317.1|	85	20	37.4	1e-20	hypothetical protein CARUB_v10009043mg [Capsella rubella]
comp381825_c0_seq1_len_299	300	gi|326527257|dbj|BAK04570.1|	97.98	99	191.8	4e-59	predicted protein [Hordeum vulgare subsp. vulgare]
comp38699_c0_seq3_len_299	300	gi|326514672|dbj|BAJ96323.1|	76.77	99	129.8	2e-37	predicted protein [Hordeum vulgare subsp. vulgare]
comp39548_c0_seq1_len_299	300	gi|326529351|dbj|BAK01069.1|	100	34	72.4	1e-15	predicted protein [Hordeum vulgare subsp. vulgare]
comp395517_c1_seq1_len_299	300	gi|475501917|gb|EMT04377.1|	95.56	90	172.6	4e-50	hypothetical protein F775_07993 [Aegilops tauschii]
comp395562_c0_seq1_len_299	300	gi|218189938|gb|EEC72365.1|	56.9	58	38.1	4e-09	hypothetical protein OsI_05623 [Oryza sativa Indica Group]
comp3968672_c0_seq1_len_299	300	gi|482553075|gb|EOA17268.1|	92.31	26	50.8	3e-07	hypothetical protein CARUB_v10005542mg [Capsella rubella]
comp396880_c0_seq1_len_299	300	gi|4914331|gb|AAD32879.1|AC005489_17	97.83	92	177.2	1e-50	F14N23.17 [Arabidopsis thaliana]
comp397486_c0_seq1_len_299	300	gi|474258083|gb|EMS60426.1|	100	24	53.1	1e-08	hypothetical protein TRIUR3_27423 [Triticum urartu]
comp399782_c0_seq1_len_299	300	gi|473929169|gb|EMS49889.1|	93.44	61	102.8	5e-26	Reticuline oxidase-like protein [Triticum urartu]
comp402506_c0_seq1_len_299	300	gi|218189938|gb|EEC72365.1|	57.83	83	50.8	7e-07	hypothetical protein OsI_05623 [Oryza sativa Indica Group]
comp40259_c4_seq1_len_299	300	gi|326491005|dbj|BAK05602.1|	64.58	48	47.4	1e-06	predicted protein [Hordeum vulgare subsp. vulgare]
comp4076193_c0_seq1_len_299	300	gi|297853120|ref|XP_002894441.1|	50.65	77	53.9	1e-07	hypothetical protein ARALYDRAFT_474471 [Arabidopsis lyrata subsp. lyrata]	gi|297340283|gb|EFH70700.1| hypothetical protein ARALYDRAFT_474471 [Arabidopsis lyrata subsp. lyrata]
comp40762_c2_seq12_len_299	300	gi|473956668|gb|EMS50936.1|	84.69	98	150.2	2e-42	Aspartic proteinase nepenthesin-1 [Triticum urartu]
comp408665_c0_seq1_len_299	300	gi|474410238|gb|EMS66759.1|	98.51	67	137.9	7e-41	hypothetical protein TRIUR3_26978 [Triticum urartu]
comp425858_c0_seq1_len_299	300	gi|9954746|gb|AAG09097.1|AC009323_8	77.78	99	141	1e-37	Putative retroelement polyprotein [Arabidopsis thaliana]
comp428825_c1_seq1_len_299	300	gi|482570544|gb|EOA34732.1|	97.98	99	200.7	1e-58	hypothetical protein CARUB_v10022303mg [Capsella rubella]
comp42885_c0_seq2_len_299	300	gi|326498647|dbj|BAK02309.1|	76	50	69.3	6e-14	predicted protein [Hordeum vulgare subsp. vulgare]
comp42899_c2_seq13_len_299	300	gi|326498213|dbj|BAJ98534.1|	92.5	40	80.1	1e-17	predicted protein [Hordeum vulgare subsp. vulgare]	gi|326517691|dbj|BAK03764.1| predicted protein [Hordeum vulgare subsp. vulgare]
comp43003_c0_seq1_len_299	300	gi|326493124|dbj|BAJ85023.1|	71.72	99	82.4	8e-18	predicted protein [Hordeum vulgare subsp. vulgare]
comp4315300_c0_seq1_len_299	300	gi|158578537|gb|ABW74562.1|	70.09	117	131	2e-34	glutamate receptor 1 [Boechera divaricarpa]
comp433794_c1_seq1_len_299	300	gi|297813911|ref|XP_002874839.1|	84.62	26	41.2	1e-21	ARF-GAP domain 13 [Arabidopsis lyrata subsp. lyrata]	gi|297320676|gb|EFH51098.1| ARF-GAP domain 13 [Arabidopsis lyrata subsp. lyrata]
comp4412999_c0_seq1_len_299	300	gi|482567353|gb|EOA31542.1|	79.59	49	74.7	7e-16	hypothetical protein CARUB_v10014744mg [Capsella rubella]
comp44427_c0_seq6_len_299	300	gi|242093052|ref|XP_002437016.1|	66.67	69	60.8	6e-11	hypothetical protein SORBIDRAFT_10g017780 [Sorghum bicolor]	gi|241915239|gb|EER88383.1| hypothetical protein SORBIDRAFT_10g017780 [Sorghum bicolor]
comp445810_c3_seq1_len_299	300	gi|474250487|gb|EMS60184.1|	83.02	53	82.8	1e-18	Auxin-responsive protein IAA19 [Triticum urartu]
comp447931_c2_seq1_len_299	300	gi|474092936|gb|EMS54952.1|	59.72	72	65.9	1e-11	hypothetical protein TRIUR3_03408 [Triticum urartu]
comp44834_c5_seq5_len_299	300	gi|475458443|gb|EMT01927.1|	88.54	96	164.5	2e-48	hypothetical protein F775_15210 [Aegilops tauschii]
comp451249_c0_seq1_len_299	300	gi|51102308|gb|AAT95867.1|	85.48	62	94	8e-24	putative transposase [Brassica juncea]
comp451278_c1_seq1_len_299	300	gi|326502524|dbj|BAJ95325.1|	96.47	85	170.2	4e-50	predicted protein [Hordeum vulgare subsp. vulgare]
comp457277_c0_seq3_len_299	300	gi|326507362|dbj|BAK03074.1|	95.96	99	186.8	8e-56	predicted protein [Hordeum vulgare subsp. vulgare]
comp458885_c0_seq1_len_299	300	gi|475619073|gb|EMT30653.1|	94.12	68	123.6	7e-35	hypothetical protein F775_32666 [Aegilops tauschii]
comp460137_c3_seq1_len_299	300	gi|147770482|emb|CAN62678.1|	60.98	82	87.4	7e-19	hypothetical protein VITISV_012000 [Vitis vinifera]
comp46043_c0_seq19_len_299	300	gi|326510987|dbj|BAJ91841.1|	93.88	98	178.3	6e-52	predicted protein [Hordeum vulgare subsp. vulgare]
comp461780_c3_seq3_len_299	300	gi|147772225|emb|CAN77939.1|	56.38	94	74.7	8e-15	hypothetical protein VITISV_019008 [Vitis vinifera]
comp46549_c1_seq17_len_299	300	gi|475597091|gb|EMT23535.1|	68	50	51.2	1e-06	Lysine-specific demethylase 5B [Aegilops tauschii]
comp46614_c1_seq14_len_299	300	gi|475579390|gb|EMT18333.1|	80.56	36	62	2e-10	Beta-fructofuranosidase, insoluble isoenzyme 4 [Aegilops tauschii]
comp46616_c5_seq21_len_299	300	gi|475547909|gb|EMT10955.1|	90	50	89	2e-19	Cysteine-rich receptor-like protein kinase 26 [Aegilops tauschii]
comp47142_c0_seq12_len_299	300	gi|475589400|gb|EMT21142.1|	92.11	38	73.9	1e-15	hypothetical protein F775_14976 [Aegilops tauschii]
comp47302_c0_seq5_len_299	300	gi|475617864|gb|EMT30272.1|	100	37	76.3	3e-15	T-complex protein 1 subunit beta [Aegilops tauschii]
comp47384_c3_seq9_len_299	300	gi|475617566|gb|EMT30161.1|	89.47	95	178.3	6e-51	Callose synthase 3 [Aegilops tauschii]
comp576944_c0_seq1_len_299	300	gi|475577819|gb|EMT17937.1|	53.06	98	48.5	9e-06	hypothetical protein F775_00083 [Aegilops tauschii]
comp615414_c0_seq1_len_299	300	gi|326520547|dbj|BAK07532.1|	93.67	79	146	6e-42	predicted protein [Hordeum vulgare subsp. vulgare]
comp620109_c0_seq1_len_299	300	gi|475555242|gb|EMT12400.1|	95	40	79	4e-16	Putative LRR receptor-like serine/threonine-protein kinase [Aegilops tauschii]
comp62912_c0_seq1_len_299	300	gi|10176701|dbj|BAB09923.1|	76.77	99	133.7	5e-35	copia-like retrotransposable element [Arabidopsis thaliana]
comp637313_c0_seq1_len_299	300	gi|194707010|gb|ACF87589.1|	84.85	33	55.1	3e-08	unknown [Zea mays]
comp6398_c0_seq1_len_299	300	gi|475527462|gb|EMT07477.1|	97.96	98	199.1	2e-60	Cytokinin-O-glucosyltransferase 1 [Aegilops tauschii]
comp68047_c1_seq1_len_299	300	gi|326500766|dbj|BAJ95049.1|	97.98	99	186.4	1e-54	predicted protein [Hordeum vulgare subsp. vulgare]
comp748251_c0_seq1_len_299	300	gi|475547357|gb|EMT10864.1|	100	36	79	1e-16	hypothetical protein F775_52045 [Aegilops tauschii]
comp7952_c0_seq1_len_299	300	gi|474385150|gb|EMS64904.1|	86.49	37	63.2	2e-11	hypothetical protein TRIUR3_31602 [Triticum urartu]
comp81354_c0_seq1_len_299	300	gi|297801756|ref|XP_002868762.1|	98.44	64	129.8	3e-34	eukaryotic translation initiation factor 2B family protein [Arabidopsis lyrata subsp. lyrata]	gi|297314598|gb|EFH45021.1| eukaryotic translation initiation factor 2B family protein [Arabidopsis lyrata subsp. lyrata]
comp8391_c0_seq1_len_299	300	gi|474207129|gb|EMS58720.1|	62.96	81	63.2	6e-12	hypothetical protein TRIUR3_34445 [Triticum urartu]
comp87525_c0_seq1_len_299	300	gi|326522448|dbj|BAK07686.1|	57.58	66	51.6	7e-08	predicted protein [Hordeum vulgare subsp. vulgare]
comp95398_c1_seq1_len_299	300	gi|297844846|ref|XP_002890304.1|	90.91	33	61.2	4e-10	proton-dependent oligopeptide transport family protein [Arabidopsis lyrata subsp. lyrata]	gi|297336146|gb|EFH66563.1| proton-dependent oligopeptide transport family protein [Arabidopsis lyrata subsp. lyrata]
contig84145	300	gi|474238981|gb|EMS59694.1|	92.68	82	132.5	3e-38	hypothetical protein TRIUR3_05342 [Triticum urartu]
TCONS_00001475_gene_XLOC_001442	300	gi|326493152|dbj|BAJ85037.1|	100	99	206.1	1e-63	predicted protein [Hordeum vulgare subsp. vulgare]	gi|326510365|dbj|BAJ87399.1| predicted protein [Hordeum vulgare subsp. vulgare]	gi|326516940|dbj|BAJ96462.1| predicted protein [Hordeum vulgare subsp. vulgare]
TCONS_00009372_gene_XLOC_008784	300	gi|326498533|dbj|BAJ98694.1|	91.38	58	99.4	4e-25	predicted protein [Hordeum vulgare subsp. vulgare]
TCONS_00010943_gene_XLOC_010228	300	gi|326518288|dbj|BAJ88173.1|	100	99	205.3	2e-61	predicted protein [Hordeum vulgare subsp. vulgare]	gi|326527987|dbj|BAJ89045.1| predicted protein [Hordeum vulgare subsp. vulgare]
TCONS_00018285_gene_XLOC_017002	300	gi|218201683|gb|EEC84110.1|	78.35	97	127.9	3e-34	hypothetical protein OsI_30431 [Oryza sativa Indica Group]
TCONS_00018586_gene_XLOC_017389	300	gi|326495064|dbj|BAJ85628.1|	92	25	47.8	5e-06	predicted protein [Hordeum vulgare subsp. vulgare]
TCONS_00020147_gene_XLOC_018719	300	gi|326487746|dbj|BAK05545.1|	80	30	51.6	6e-07	predicted protein [Hordeum vulgare subsp. vulgare]
TCONS_00023517_gene_XLOC_021804	300	gi|13359451|dbj|BAB33421.1|	84.48	58	99.4	2e-24	putative senescence-associated protein [Pisum sativum]
comp10168_c1_seq1_len_300	300	gi|475610196|gb|EMT27660.1|	75.81	62	89.7	7e-20	hypothetical protein F775_03806 [Aegilops tauschii]
comp1033614_c0_seq1_len_300	300	gi|475559185|gb|EMT13280.1|	61.17	103	65.1	2e-11	hypothetical protein F775_05245 [Aegilops tauschii]
comp108854_c0_seq1_len_300	300	gi|5050911|emb|CAB45019.1|	91.14	79	143.3	8e-41	PCMP-H2 [Arabidopsis thaliana]
comp1231332_c0_seq1_len_300	300	gi|326513284|dbj|BAK06882.1|	59.38	64	50.8	1e-07	predicted protein [Hordeum vulgare subsp. vulgare]
comp129388_c1_seq1_len_300	300	gi|474323737|gb|EMS62374.1|	94	100	187.2	3e-59	hypothetical protein TRIUR3_01485 [Triticum urartu]
comp134420_c1_seq1_len_300	300	gi|475618932|gb|EMT30596.1|	84.78	46	60.8	8e-10	Disease resistance protein RPM1 [Aegilops tauschii]
comp13501_c0_seq1_len_300	300	gi|357130943|ref|XP_003567103.1|	87.88	99	157.9	1e-43	PREDICTEDreceptor-like protein kinase HSL1-like [Brachypodium distachyon]
comp13703_c1_seq1_len_300	300	gi|475607066|gb|EMT26579.1|	98.99	99	209.5	9e-64	hypothetical protein F775_06134 [Aegilops tauschii]
comp139795_c0_seq2_len_300	300	gi|326497811|dbj|BAJ94768.1|	95.38	65	128.3	2e-35	predicted protein [Hordeum vulgare subsp. vulgare]	gi|326521670|dbj|BAK00411.1| predicted protein [Hordeum vulgare subsp. vulgare]
comp140786_c4_seq1_len_300	300	gi|357133846|ref|XP_003568533.1|	94	100	182.2	8e-52	PREDICTEDE3 ubiquitin-protein ligase KEG-like [Brachypodium distachyon]
comp1466841_c0_seq1_len_300	300	gi|482548132|gb|EOA12330.1|	85.57	97	145.6	3e-40	hypothetical protein CARUB_v10007925mg, partial [Capsella rubella]
comp15543_c1_seq1_len_300	300	gi|474264487|gb|EMS60647.1|	88.04	92	158.3	4e-47	hypothetical protein TRIUR3_25809 [Triticum urartu]
comp16316_c0_seq1_len_300	300	gi|475613632|gb|EMT28821.1|	97.96	98	199.1	6e-59	hypothetical protein F775_33038 [Aegilops tauschii]
comp16517_c0_seq1_len_300	300	gi|326496459|dbj|BAJ94691.1|	92.93	99	191.4	8e-57	predicted protein [Hordeum vulgare subsp. vulgare]
comp1724_c1_seq1_len_300	300	gi|474437903|gb|EMS68266.1|	100	29	67.4	4e-31	hypothetical protein TRIUR3_16469 [Triticum urartu]
comp1811369_c0_seq1_len_300	300	gi|478346767|gb|AGI97004.1|	98.82	85	166.8	1e-49	serine acetyltransferase [Triticum durum]
comp190277_c1_seq1_len_300	300	gi|474320656|gb|EMS62264.1|	100	39	83.6	3e-49	putative serine/threonine-protein kinase GCN2 [Triticum urartu]
comp211890_c0_seq1_len_300	300	gi|222834589|gb|EEE73052.1|	62.5	48	48.1	9e-07	predicted protein [Populus trichocarpa]
comp21494_c0_seq1_len_300	300	gi|3319372|gb|AAC28221.1|	70.71	99	109.4	1e-26	similar to reverse transcriptases (PFamrvt.hmm, score60.13) [Arabidopsis thaliana]
comp22000_c2_seq1_len_300	300	gi|325210969|ref|YP_004286046.1|	96	100	197.2	5e-57	hypothetical chloroplast RF21 [Gossypium thurberi]	gi|325210992|ref|YP_004286065.1| hypothetical chloroplast RF21 [Gossypium thurberi]	gi|290775831|gb|ADD62327.1| hypothetical chloroplast RF21 [Gossypium thurberi]	gi|290775854|gb|ADD62350.1| hypothetical chloroplast RF21 [Gossypium thurberi]
comp220484_c0_seq1_len_300	300	gi|224165424|ref|XP_002338814.1|	70.77	65	70.9	6e-15	predicted protein [Populus trichocarpa]	gi|222873503|gb|EEF10634.1| predicted protein [Populus trichocarpa]
comp22156_c1_seq1_len_300	300	gi|474056531|gb|EMS53814.1|	93.94	99	178.7	1e-50	Auxilin-related protein 2 [Triticum urartu]
comp223358_c0_seq1_len_300	300	gi|473732339|gb|EMS45201.1|	86.89	61	100.5	4e-26	hypothetical protein TRIUR3_32296 [Triticum urartu]
comp22829_c0_seq1_len_300	300	gi|475574225|gb|EMT16930.1|	66.13	62	64.7	3e-11	hypothetical protein F775_04581 [Aegilops tauschii]
comp23916_c0_seq1_len_300	300	gi|326515902|dbj|BAJ87974.1|	95.12	41	85.9	8e-19	predicted protein [Hordeum vulgare subsp. vulgare]
comp23999_c0_seq1_len_300	300	gi|475627647|gb|EMT33731.1|	89.9	99	181.4	2e-52	Disease resistance protein RPP13 [Aegilops tauschii]
comp24131_c1_seq1_len_300	300	gi|475568079|gb|EMT15404.1|	100	100	209.5	3e-61	hypothetical protein F775_01717 [Aegilops tauschii]
comp24466_c0_seq1_len_300	300	gi|475623723|gb|EMT32348.1|	99	100	222.6	2e-67	Putative serine/threonine-protein kinase receptor [Aegilops tauschii]
comp2451012_c0_seq1_len_300	300	gi|334183653|ref|NP_001185318.1|	92	75	140.2	5e-41	dual transcription unit and alternative splicing protein GLAUCE [Arabidopsis thaliana]	gi|91806025|gb|ABE65741.1| transferase-like [Arabidopsis thaliana]	gi|332196256|gb|AEE34377.1| HXXXD-type acyl-transferase-like protein [Arabidopsis thaliana]
comp2459508_c0_seq1_len_300	300	gi|475508599|gb|EMT05103.1|	91.36	81	154.1	2e-42	hypothetical protein F775_18252 [Aegilops tauschii]
comp249150_c0_seq1_len_300	300	gi|475623701|gb|EMT32339.1|	72.31	65	73.2	1e-14	hypothetical protein F775_12429 [Aegilops tauschii]
comp2498773_c0_seq1_len_300	300	gi|482564658|gb|EOA28848.1|	95.77	71	134.8	1e-37	hypothetical protein CARUB_v10025092mg [Capsella rubella]
comp26154_c3_seq1_len_300	300	gi|326529363|dbj|BAK01075.1|	93.94	99	192.6	5e-59	predicted protein [Hordeum vulgare subsp. vulgare]
comp26465_c0_seq1_len_300	300	gi|475536575|gb|EMT08929.1|	96	100	165.2	2e-47	Receptor-like protein kinase HERK 1 [Aegilops tauschii]
comp265619_c0_seq1_len_300	300	gi|4585985|gb|AAD25621.1|AC005287_23	88.42	95	155.2	1e-42	Hypothetical protein [Arabidopsis thaliana]
comp26572_c0_seq1_len_300	300	gi|357138297|ref|XP_003570732.1|	95.35	43	80.5	3e-17	PREDICTEDhomoserine kinase-like [Brachypodium distachyon]
comp26763_c0_seq1_len_300	300	gi|475526807|gb|EMT07366.1|	100	39	87	6e-20	Putative xyloglucan endotransglucosylase/hydrolase protein 25 [Aegilops tauschii]
comp27250_c2_seq1_len_300	300	gi|473890716|gb|EMS48648.1|	97.22	36	67.4	1e-12	putative aquaporin PIP2-7 [Triticum urartu]
comp27581_c0_seq1_len_300	300	gi|475572093|gb|EMT16413.1|	87.5	24	48.1	2e-31	hypothetical protein F775_00271 [Aegilops tauschii]
comp279924_c0_seq1_len_300	300	gi|482565414|gb|EOA29603.1|	64.06	64	63.2	9e-11	hypothetical protein CARUB_v10013521mg, partial [Capsella rubella]
comp28038_c1_seq1_len_300	300	gi|474382234|gb|EMS64678.1|	85.71	28	45.1	8e-17	hypothetical protein TRIUR3_29991 [Triticum urartu]
comp282354_c0_seq1_len_300	300	gi|475516283|gb|EMT05957.1|	93.41	91	167.2	1e-46	Receptor-like protein kinase 2 [Aegilops tauschii]
comp285_c0_seq2_len_300	300	gi|474328461|gb|EMS62519.1|	96.67	90	167.5	6e-47	Condensin-2 complex subunit G2 [Triticum urartu]
comp2904520_c0_seq1_len_300	300	gi|42572709|ref|NP_974450.1|	85.45	55	53.1	4e-08	Agamous-like MADS-box protein AGL18 [Arabidopsis thaliana]	gi|107738223|gb|ABF83664.1| At3g57390 [Arabidopsis thaliana]	gi|332646128|gb|AEE79649.1| protein agamous-like 18 [Arabidopsis thaliana]
comp294374_c0_seq1_len_300	300	gi|16449|emb|CAA44695.1|	93.88	49	94.7	3e-22	dihydroorotate dehydrogenase [Arabidopsis thaliana]
comp2957815_c0_seq1_len_300	300	gi|482559768|gb|EOA23959.1|	88.89	63	104.8	8e-26	hypothetical protein CARUB_v10017176mg [Capsella rubella]
comp2985590_c0_seq1_len_300	300	gi|297802666|ref|XP_002869217.1|	94.29	35	62	1e-10	hypothetical protein ARALYDRAFT_913084 [Arabidopsis lyrata subsp. lyrata]	gi|297315053|gb|EFH45476.1| hypothetical protein ARALYDRAFT_913084 [Arabidopsis lyrata subsp. lyrata]
comp30809_c0_seq1_len_300	300	gi|473732516|gb|EMS45206.1|	92.11	38	68.9	7e-14	hypothetical protein TRIUR3_28256 [Triticum urartu]
comp3146862_c0_seq1_len_300	300	gi|1742959|emb|CAA96065.1|	100	17	37.7	5e-08	CLC-d chloride channel protein [Arabidopsis thaliana]
comp32155_c1_seq1_len_300	300	gi|326504842|dbj|BAK06712.1|	72.41	87	97.4	4e-23	predicted protein [Hordeum vulgare subsp. vulgare]
comp33782_c0_seq2_len_300	300	gi|475488608|gb|EMT03375.1|	86.44	59	97.8	1e-23	hypothetical protein F775_20327 [Aegilops tauschii]
comp34110_c0_seq1_len_300	300	gi|473942602|gb|EMS50420.1|	100	99	209.9	1e-65	hypothetical protein TRIUR3_10875 [Triticum urartu]
comp34401_c0_seq2_len_300	300	gi|475465972|gb|EMT02197.1|	100	67	137.9	3e-39	hypothetical protein F775_52296 [Aegilops tauschii]
comp34485_c3_seq1_len_300	300	gi|475624776|gb|EMT32746.1|	98.65	74	146	2e-42	hypothetical protein F775_27706 [Aegilops tauschii]
comp3522253_c0_seq1_len_300	300	gi|2392766|gb|AAB70029.1|	63.33	90	63.9	5e-12	hypothetical protein [Arabidopsis thaliana]
comp35256_c1_seq4_len_300	300	gi|475614522|gb|EMT29110.1|	94.92	59	104.8	6e-28	hypothetical protein F775_30343 [Aegilops tauschii]
comp352575_c0_seq1_len_300	300	gi|474111100|gb|EMS55596.1|	96.59	88	147.9	1e-40	hypothetical protein TRIUR3_30196 [Triticum urartu]
comp3528455_c0_seq1_len_300	300	gi|10176879|dbj|BAB10086.1|	63.64	99	102.8	9e-26	unnamed protein product [Arabidopsis thaliana]
comp355605_c1_seq1_len_300	300	gi|255573321|ref|XP_002527588.1|	65.06	83	96.3	2e-24	hypothetical protein RCOM_1568080 [Ricinus communis]	gi|223533034|gb|EEF34796.1| hypothetical protein RCOM_1568080 [Ricinus communis]
comp3572712_c0_seq1_len_300	300	gi|30690843|ref|NP_849511.1|	95.65	46	87.4	1e-19	patatin-related phospholipase A [Arabidopsis thaliana]	gi|4006869|emb|CAB16787.1| patatin-like protein [Arabidopsis thaliana]	gi|7270656|emb|CAB80373.1| patatin-like protein [Arabidopsis thaliana]	gi|119935875|gb|ABM06020.1| At4g37070 [Arabidopsis thaliana]	gi|332661344|gb|AEE86744.1| patatin-like protein [Arabidopsis thaliana]
comp3612959_c0_seq1_len_300	300	gi|473888403|gb|EMS48349.1|	98.99	99	198.7	1e-63	Putative cyclin-dependent kinase F-2 [Triticum urartu]
comp36419_c0_seq2_len_300	300	gi|326515240|dbj|BAK03533.1|	97.56	82	153.7	2e-43	predicted protein [Hordeum vulgare subsp. vulgare]
comp3687119_c0_seq1_len_300	300	gi|18564975|emb|CAD22562.1|	94.79	96	173.7	2e-54	reverse transcriptase [Brassica rapa subsp. oleifera]
comp37214_c0_seq3_len_300	300	gi|475569455|gb|EMT15765.1|	90.48	42	77.8	1e-17	hypothetical protein F775_32053 [Aegilops tauschii]
comp3755507_c0_seq1_len_300	300	gi|482561158|gb|EOA25349.1|	90.32	62	105.5	2e-25	hypothetical protein CARUB_v10018672mg [Capsella rubella]
comp3779211_c0_seq1_len_300	300	gi|482554215|gb|EOA18408.1|	50.51	99	80.5	1e-16	hypothetical protein CARUB_v10006951mg [Capsella rubella]
comp382187_c0_seq1_len_300	300	gi|297825623|ref|XP_002880694.1|	67.74	31	38.5	3e-08	hypothetical protein ARALYDRAFT_901214 [Arabidopsis lyrata subsp. lyrata]	gi|297326533|gb|EFH56953.1| hypothetical protein ARALYDRAFT_901214 [Arabidopsis lyrata subsp. lyrata]
comp38345_c2_seq1_len_300	300	gi|326525082|dbj|BAK07811.1|	84.81	79	136.3	3e-36	predicted protein [Hordeum vulgare subsp. vulgare]
comp38378_c0_seq1_len_300	300	gi|473818412|gb|EMS46958.1|	98.99	99	202.2	1e-65	hypothetical protein TRIUR3_07208 [Triticum urartu]
comp38996_c0_seq1_len_300	300	gi|357162584|ref|XP_003579457.1|	84.11	107	152.1	1e-44	PREDICTEDacyl-protein thioesterase 1-like [Brachypodium distachyon]
comp391340_c1_seq1_len_300	300	gi|297842789|ref|XP_002889276.1|	79.41	34	49.7	4e-06	hypothetical protein ARALYDRAFT_895912 [Arabidopsis lyrata subsp. lyrata]	gi|297335117|gb|EFH65535.1| hypothetical protein ARALYDRAFT_895912 [Arabidopsis lyrata subsp. lyrata]
comp3914104_c0_seq1_len_300	300	gi|145323990|ref|NP_001077584.1|	75	120	155.6	9e-44	auxin efflux carrier component 7 [Arabidopsis thaliana]	gi|222423080|dbj|BAH19520.1| AT1G23080 [Arabidopsis thaliana]	gi|332192213|gb|AEE30334.1| auxin efflux carrier component 7 [Arabidopsis thaliana]
comp39450_c0_seq7_len_300	300	gi|475535969|gb|EMT08833.1|	100	77	148.7	9e-44	hypothetical protein F775_52290 [Aegilops tauschii]
comp3958742_c0_seq1_len_300	300	gi|30685922|ref|NP_180956.2|	100	53	109	2e-27	maternal effect embryo arrest 18 protein [Arabidopsis thaliana]	gi|53749188|gb|AAU90079.1| At2g34090 [Arabidopsis thaliana]	gi|330253822|gb|AEC08916.1| maternal effect embryo arrest 18 protein [Arabidopsis thaliana]
comp40698_c0_seq1_len_300	300	gi|475517144|gb|EMT06058.1|	93.94	33	66.6	5e-12	hypothetical protein F775_22688 [Aegilops tauschii]
comp409669_c0_seq1_len_300	300	gi|474222284|gb|EMS59321.1|	78.95	38	52.8	4e-08	hypothetical protein TRIUR3_27180 [Triticum urartu]
comp41290_c0_seq1_len_300	300	gi|326489561|dbj|BAK01761.1|	93	100	183.7	1e-56	predicted protein [Hordeum vulgare subsp. vulgare]
comp41290_c1_seq1_len_300	300	gi|357139729|ref|XP_003571430.1|	78	100	148.7	1e-40	PREDICTEDuncharacterized protein LOC100839006 [Brachypodium distachyon]
comp420109_c1_seq1_len_300	300	gi|9945082|gb|AAG03119.1|AC004133_13	78.18	55	67	7e-12	F5A9.24 [Arabidopsis thaliana]
comp42184_c0_seq5_len_300	300	gi|326496827|dbj|BAJ98440.1|	97.37	38	81.3	3e-17	predicted protein [Hordeum vulgare subsp. vulgare]
comp422415_c0_seq1_len_300	300	gi|387166318|gb|AFJ64571.1|	96.15	52	99.8	2e-23	retinoblastoma-related protein 1 [Brassica nigra]
comp4226475_c0_seq1_len_300	300	gi|296086483|emb|CBI32072.3|	89.29	28	58.9	2e-09	unnamed protein product [Vitis vinifera]
comp426151_c0_seq1_len_300	300	gi|8778657|gb|AAF79665.1|AC022314_6	52.08	96	51.6	1e-06	F9C16.13 [Arabidopsis thaliana]
comp42629_c0_seq13_len_300	300	gi|326491251|dbj|BAK05725.1|	79.49	78	102.1	1e-24	predicted protein [Hordeum vulgare subsp. vulgare]
comp426397_c0_seq1_len_300	300	gi|475500198|gb|EMT04239.1|	57.3	89	53.1	2e-07	hypothetical protein F775_22231 [Aegilops tauschii]
comp437392_c0_seq1_len_300	300	gi|222873978|gb|EEF11109.1|	80.56	36	52	4e-08	predicted protein [Populus trichocarpa]
comp43959_c3_seq7_len_300	300	gi|473930411|gb|EMS49959.1|	96.97	99	201.8	1e-62	Non-lysosomal glucosylceramidase [Triticum urartu]
comp441719_c0_seq1_len_300	300	gi|473987887|gb|EMS51795.1|	98.67	75	148.3	2e-41	hypothetical protein TRIUR3_19075 [Triticum urartu]
comp44364_c0_seq3_len_300	300	gi|440577308|emb|CCI55315.1|	88	75	124.4	1e-31	PH01B001I13.11 [Phyllostachys edulis]
comp450696_c0_seq1_len_300	300	gi|474185626|gb|EMS57870.1|	86.87	99	148.3	2e-43	Nuclear transcription factor Y subunit A-1 [Triticum urartu]
comp452574_c0_seq1_len_300	300	gi|51102308|gb|AAT95867.1|	70	40	46.6	3e-06	putative transposase [Brassica juncea]
comp4526437_c0_seq1_len_300	300	gi|297850322|ref|XP_002893042.1|	87.1	31	47.8	1e-13	hypothetical protein ARALYDRAFT_472155 [Arabidopsis lyrata subsp. lyrata]	gi|297338884|gb|EFH69301.1| hypothetical protein ARALYDRAFT_472155 [Arabidopsis lyrata subsp. lyrata]
comp453921_c1_seq1_len_300	300	gi|474270965|gb|EMS60873.1|	58.18	55	55.1	6e-08	hypothetical protein TRIUR3_32053 [Triticum urartu]
comp455985_c2_seq1_len_300	300	gi|475559863|gb|EMT13436.1|	97.83	46	88.2	3e-19	hypothetical protein F775_21841 [Aegilops tauschii]
comp45652_c0_seq3_len_300	300	gi|326511485|dbj|BAJ87756.1|	100	100	203	2e-60	predicted protein [Hordeum vulgare subsp. vulgare]
comp45894_c0_seq3_len_300	300	gi|475599739|gb|EMT24317.1|	92.86	98	151.4	3e-43	hypothetical protein F775_05172 [Aegilops tauschii]
comp46047_c5_seq2_len_300	300	gi|473724289|gb|EMS45025.1|	70.21	47	54.7	5e-08	Endonuclease III-like protein 1 [Triticum urartu]
comp46533_c2_seq18_len_300	300	gi|326530672|dbj|BAK01134.1|	96.97	99	189.9	2e-57	predicted protein [Hordeum vulgare subsp. vulgare]
comp46766_c3_seq1_len_300	300	gi|475591999|gb|EMT21945.1|	95.12	41	76.6	2e-15	hypothetical protein F775_18811 [Aegilops tauschii]
comp47124_c0_seq6_len_300	300	gi|475576910|gb|EMT17674.1|	90.2	51	87.8	3e-20	hypothetical protein F775_00059 [Aegilops tauschii]
comp4867644_c0_seq1_len_300	300	gi|110740597|dbj|BAE98403.1|	64.65	99	91.3	2e-21	putative non-LTR reverse transcriptase [Arabidopsis thaliana]
comp502106_c0_seq1_len_300	300	gi|475460540|gb|EMT02021.1|	82.05	39	63.5	1e-11	hypothetical protein F775_01416 [Aegilops tauschii]
comp5124544_c0_seq1_len_300	300	gi|482552475|gb|EOA16668.1|	100	26	61.6	2e-10	hypothetical protein CARUB_v10004856mg [Capsella rubella]
comp56114_c0_seq1_len_300	300	gi|297846966|ref|XP_002891364.1|	93.48	46	82.8	8e-18	ATRBP47C [Arabidopsis lyrata subsp. lyrata]	gi|297337206|gb|EFH67623.1| ATRBP47C [Arabidopsis lyrata subsp. lyrata]
comp562610_c0_seq1_len_300	300	gi|413952103|gb|AFW84752.1|	91	100	158.3	5e-45	putative cytochrome P450 superfamily protein [Zea mays]
comp725410_c0_seq1_len_300	300	gi|474363118|gb|EMS63352.1|	100	99	198	1e-59	hypothetical protein TRIUR3_07040 [Triticum urartu]
comp730367_c0_seq1_len_300	300	gi|475600425|gb|EMT24536.1|	100	87	179.9	3e-51	hypothetical protein F775_52668 [Aegilops tauschii]
comp733389_c0_seq1_len_300	300	gi|475608198|gb|EMT26951.1|	93.24	74	145.6	3e-40	hypothetical protein F775_19106 [Aegilops tauschii]
comp766538_c0_seq1_len_300	300	gi|474156948|gb|EMS57156.1|	88.75	80	142.5	2e-42	hypothetical protein TRIUR3_19550 [Triticum urartu]
comp772021_c0_seq1_len_300	300	gi|326523579|dbj|BAJ92960.1|	97.06	68	74.3	2e-15	predicted protein [Hordeum vulgare subsp. vulgare]
comp793988_c0_seq1_len_300	300	gi|475505716|gb|EMT04768.1|	78.86	123	183.3	1e-53	hypothetical protein F775_08409 [Aegilops tauschii]
comp837664_c0_seq1_len_300	300	gi|473869182|gb|EMS47683.1|	91	100	185.7	3e-54	hypothetical protein TRIUR3_28489 [Triticum urartu]
comp85907_c0_seq1_len_300	300	gi|357436159|ref|XP_003588355.1|	40.43	141	54.7	9e-08	Mitochondrial protein, putative [Medicago truncatula]	gi|355477403|gb|AES58606.1| Mitochondrial protein, putative [Medicago truncatula]
comp873335_c0_seq1_len_300	300	gi|474190752|gb|EMS58130.1|	71.43	91	94.4	2e-21	Histone-lysine N-methyltransferase NSD3 [Triticum urartu]
comp9265_c0_seq1_len_300	300	gi|474367979|gb|EMS63625.1|	100	91	188	6e-57	Putative polyol transporter 1 [Triticum urartu]
comp934037_c0_seq1_len_300	300	gi|147816183|emb|CAN68598.1|	80.85	94	131	4e-34	hypothetical protein VITISV_003488 [Vitis vinifera]
comp95033_c0_seq1_len_300	300	gi|475481079|gb|EMT02859.1|	96.94	98	192.2	5e-57	hypothetical protein F775_06866 [Aegilops tauschii]
contig02190	300	gi|108864049|gb|ABG22383.1|	94.74	76	142.9	1e-41	Fructose-bisphosphate aldolase, chloroplast precursor, putative, expressed [Oryza sativa Japonica Group]
contig102320	300	gi|326524480|dbj|BAK00623.1|	92.96	71	111.7	1e-27	predicted protein [Hordeum vulgare subsp. vulgare]
contig112162	300	gi|474056018|gb|EMS53807.1|	100	60	137.9	1e-36	hypothetical protein TRIUR3_11974 [Triticum urartu]
Contig20256	300	gi|474387348|gb|EMS65055.1|	90.62	96	165.2	3e-46	Putative coatomer subunit beta&apos;-3 [Triticum urartu]
contig29055	300	gi|474045723|gb|EMS53466.1|	80.65	93	124.8	3e-33	hypothetical protein TRIUR3_28232 [Triticum urartu]
contig71797	300	gi|474104935|gb|EMS55378.1|	90.7	43	75.1	1e-15	hypothetical protein TRIUR3_07550 [Triticum urartu]
contig88645	300	gi|473735304|gb|EMS45248.1|	93.85	65	123.2	6e-35	hypothetical protein TRIUR3_33408 [Triticum urartu]
contig88732	300	gi|475534537|gb|EMT08576.1|	71.05	38	50.8	1e-06	Arginyl-tRNA synthetase [Aegilops tauschii]
contig98486	300	gi|413951911|gb|AFW84560.1|	79.49	39	52	6e-08	hypothetical protein ZEAMMB73_284819 [Zea mays]
TCONS_00001457_gene_XLOC_001425	300	gi|326515592|dbj|BAK07042.1|	87.3	63	109.8	2e-27	predicted protein [Hordeum vulgare subsp. vulgare]
TCONS_00005388_gene_XLOC_005077	300	gi|473895057|gb|EMS48914.1|	100	76	164.1	6e-50	putative lipoxygenase 4 [Triticum urartu]
TCONS_00021442_gene_XLOC_019899	300	gi|475592410|gb|EMT22059.1|	80.39	51	71.6	4e-15	hypothetical protein F775_23680 [Aegilops tauschii]
comp1001934_c0_seq1_len_301	301	gi|89257467|gb|ABD64958.1|	61.54	52	49.7	4e-06	ethylene responsive element binding factor -related [Brassica oleracea]
comp105809_c1_seq1_len_301	301	gi|326524742|dbj|BAK04307.1|	56.45	62	45.8	9e-06	predicted protein [Hordeum vulgare subsp. vulgare]
comp106388_c0_seq1_len_301	301	gi|297800014|ref|XP_002867891.1|	80.56	36	58.2	2e-09	hypothetical protein ARALYDRAFT_492861 [Arabidopsis lyrata subsp. lyrata]	gi|297313727|gb|EFH44150.1| hypothetical protein ARALYDRAFT_492861 [Arabidopsis lyrata subsp. lyrata]
comp10657_c0_seq1_len_301	301	gi|474011946|gb|EMS52552.1|	93	100	176.4	5e-51	U-box domain-containing protein 17 [Triticum urartu]
comp11421_c0_seq1_len_301	301	gi|473999812|gb|EMS52209.1|	98.99	99	196.4	4e-63	hypothetical protein TRIUR3_10047 [Triticum urartu]
comp11760_c0_seq1_len_301	301	gi|475507272|gb|EMT04924.1|	98.99	99	212.6	1e-63	hypothetical protein F775_00304 [Aegilops tauschii]
comp120273_c1_seq1_len_301	301	gi|473888337|gb|EMS48332.1|	98.48	66	136	9e-39	hypothetical protein TRIUR3_20527 [Triticum urartu]
comp125074_c0_seq2_len_301	301	gi|475601904|gb|EMT24977.1|	81	100	146.4	2e-41	hypothetical protein F775_17597 [Aegilops tauschii]
comp12718_c0_seq1_len_301	301	gi|4972079|emb|CAB43904.1|	85.87	92	149.8	1e-40	putative protein [Arabidopsis thaliana]	gi|7269745|emb|CAB81478.1| putative protein [Arabidopsis thaliana]
comp135367_c0_seq1_len_301	301	gi|326511029|dbj|BAJ91862.1|	96	25	51.2	2e-07	predicted protein [Hordeum vulgare subsp. vulgare]	gi|326518728|dbj|BAJ92525.1| predicted protein [Hordeum vulgare subsp. vulgare]	gi|326518848|dbj|BAJ92585.1| predicted protein [Hordeum vulgare subsp. vulgare]
comp136859_c2_seq1_len_301	301	gi|115456689|ref|NP_001051945.1|	95.65	23	49.7	2e-06	Os03g0856000 [Oryza sativa Japonica Group]	gi|108712188|gb|ABF99983.1| oxidoreductase, 2OG-Fe oxygenase family protein, expressed [Oryza sativa Japonica Group]	gi|113550416|dbj|BAF13859.1| Os03g0856000 [Oryza sativa Japonica Group]
comp139252_c2_seq1_len_301	301	gi|357160899|ref|XP_003578912.1|	100	35	69.7	6e-14	PREDICTEDRING-H2 finger protein ATL11-like [Brachypodium distachyon]
comp144499_c0_seq6_len_301	301	gi|475468951|gb|EMT02291.1|	97.98	99	191.4	1e-56	Beta-fructofuranosidase, insoluble isoenzyme 4 [Aegilops tauschii]
comp1459018_c0_seq1_len_301	301	gi|449474333|ref|XP_004154142.1|	55.56	81	53.9	1e-07	PREDICTEDenzymatic polyprotein-like, partial [Cucumis sativus]
comp18331_c0_seq1_len_301	301	gi|475391475|gb|EMT00722.1|	97.67	43	78.6	4e-17	Putative hydroquinone glucosyltransferase [Aegilops tauschii]
comp183688_c0_seq1_len_301	301	gi|297832950|ref|XP_002884357.1|	66.15	65	55.5	2e-08	predicted protein [Arabidopsis lyrata subsp. lyrata]	gi|297330197|gb|EFH60616.1| predicted protein [Arabidopsis lyrata subsp. lyrata]
comp19453_c0_seq1_len_301	301	gi|125600182|gb|EAZ39758.1|	86.67	60	100.9	1e-24	hypothetical protein OsJ_24196 [Oryza sativa Japonica Group]
comp1952930_c0_seq1_len_301	301	gi|89257624|gb|ABD65112.1|	86.54	52	85.1	4e-20	hypothetical protein 31.t00014 [Brassica oleracea]
comp2000_c0_seq1_len_301	301	gi|326511252|dbj|BAJ87640.1|	89	100	138.7	2e-37	predicted protein [Hordeum vulgare subsp. vulgare]
comp216076_c0_seq1_len_301	301	gi|326522937|dbj|BAJ88514.1|	84.21	76	102.4	3e-25	predicted protein [Hordeum vulgare subsp. vulgare]
comp2171_c0_seq1_len_301	301	gi|475617129|gb|EMT30008.1|	50	100	54.7	1e-07	Cell division cycle-like protein [Aegilops tauschii]
comp2215577_c0_seq1_len_301	301	gi|89257611|gb|ABD65099.1|	94	100	191.4	6e-60	hypothetical protein 31.t00074 [Brassica oleracea]
comp22265_c0_seq1_len_301	301	gi|475576477|gb|EMT17555.1|	95.65	46	87.4	7e-19	DNA repair protein rhp54 [Aegilops tauschii]
comp2318965_c0_seq1_len_301	301	gi|4874302|gb|AAD31364.1|	58.67	75	80.1	5e-17	putative beta-glucosidase [Arabidopsis thaliana]
comp23300_c0_seq1_len_301	301	gi|475453062|gb|EMT01750.1|	87.14	70	110.9	2e-30	hypothetical protein F775_31526 [Aegilops tauschii]
comp24046_c0_seq1_len_301	301	gi|475573905|gb|EMT16832.1|	98.99	99	203.4	4e-64	hypothetical protein F775_02167 [Aegilops tauschii]
comp2430746_c0_seq1_len_301	301	gi|15028379|gb|AAK76666.1|	95	100	164.5	1e-47	putative beta-1,3-glucanase [Arabidopsis thaliana]
comp24468_c0_seq4_len_301	301	gi|474054697|gb|EMS53761.1|	86.11	36	63.9	2e-11	hypothetical protein TRIUR3_32920 [Triticum urartu]
comp2448231_c0_seq1_len_301	301	gi|89257629|gb|ABD65117.1|	72.94	85	104.8	6e-25	hypothetical protein 31.t00030 [Brassica oleracea]
comp24491_c1_seq1_len_301	301	gi|297830498|ref|XP_002883131.1|	62.34	77	87.8	8e-21	calcium-binding EF hand family protein [Arabidopsis lyrata subsp. lyrata]	gi|297328971|gb|EFH59390.1| calcium-binding EF hand family protein [Arabidopsis lyrata subsp. lyrata]
comp2460325_c0_seq1_len_301	301	gi|7767672|gb|AAF69169.1|AC007915_21	87.88	99	167.2	6e-47	F27F5.21 [Arabidopsis thaliana]
comp2506_c0_seq1_len_301	301	gi|4432794|gb|AAD20646.1|	72.22	90	118.6	9e-30	putative TNP2-like transposon protein [Arabidopsis thaliana]
comp2517416_c0_seq1_len_301	301	gi|7682800|gb|AAF67380.1|	78.69	61	82	5e-17	Hypothetical protein T15F17.l [Arabidopsis thaliana]
comp26540_c1_seq1_len_301	301	gi|326491893|dbj|BAJ98171.1|	70.33	91	107.8	3e-28	predicted protein [Hordeum vulgare subsp. vulgare]	gi|326528275|dbj|BAJ93319.1| predicted protein [Hordeum vulgare subsp. vulgare]
comp27049_c1_seq1_len_301	301	gi|475564193|gb|EMT14472.1|	100	99	217.2	5e-67	hypothetical protein F775_09827 [Aegilops tauschii]
comp27203_c0_seq1_len_301	301	gi|475517229|gb|EMT06068.1|	66.13	62	61.6	3e-11	Zinc finger protein 2 [Aegilops tauschii]
comp27280_c0_seq1_len_301	301	gi|326505180|dbj|BAK02977.1|	86.96	46	70.9	9e-14	predicted protein [Hordeum vulgare subsp. vulgare]
comp27298_c0_seq1_len_301	301	gi|475609713|gb|EMT27478.1|	97.56	41	82.4	2e-17	hypothetical protein F775_05885 [Aegilops tauschii]
comp2757744_c0_seq1_len_301	301	gi|482571862|gb|EOA36049.1|	89.29	28	53.9	1e-07	hypothetical protein CARUB_v10008284mg [Capsella rubella]
comp2788623_c0_seq1_len_301	301	gi|474190752|gb|EMS58130.1|	88.89	72	109.4	1e-26	Histone-lysine N-methyltransferase NSD3 [Triticum urartu]
comp280370_c1_seq1_len_301	301	gi|475555591|gb|EMT12461.1|	81	100	162.2	8e-49	hypothetical protein F775_23821 [Aegilops tauschii]
comp2804405_c0_seq1_len_301	301	gi|297844976|ref|XP_002890369.1|	100	35	72	7e-14	plant synaptotagmin [Arabidopsis lyrata subsp. lyrata]	gi|297336211|gb|EFH66628.1| plant synaptotagmin [Arabidopsis lyrata subsp. lyrata]
comp28173_c4_seq1_len_301	301	gi|326492373|dbj|BAK01970.1|	90.91	99	169.1	1e-47	predicted protein [Hordeum vulgare subsp. vulgare]
comp28461_c0_seq1_len_301	301	gi|475556927|gb|EMT12727.1|	100	29	53.5	1e-07	Glucan endo-1,3-beta-glucosidase 8 [Aegilops tauschii]
comp2850096_c0_seq1_len_301	301	gi|15225789|ref|NP_180867.1|	81	100	131	2e-34	receptor like protein 28 [Arabidopsis thaliana]	gi|330253689|gb|AEC08783.1| receptor like protein 28 [Arabidopsis thaliana]
comp2853751_c0_seq1_len_301	301	gi|15224944|ref|NP_181407.1|	100	36	73.6	2e-15	cyclophilin-like peptidyl-prolyl cis-trans isomerase family protein [Arabidopsis thaliana]	gi|30102910|gb|AAP21373.1| At2g38730 [Arabidopsis thaliana]	gi|45680872|gb|AAS75305.1| single domain cyclophilin type peptidyl-prolyl cis-trans isomerase [Arabidopsis thaliana]	gi|330254484|gb|AEC09578.1| cyclophilin-like peptidyl-prolyl cis-trans isomerase family protein [Arabidopsis thaliana]
comp2853918_c0_seq1_len_301	301	gi|482551566|gb|EOA15759.1|	68	100	121.3	7e-31	hypothetical protein CARUB_v10006837mg [Capsella rubella]
comp28777_c1_seq1_len_301	301	gi|475524077|gb|EMT06973.1|	76.39	72	105.5	2e-25	Cysteine-rich receptor-like protein kinase 10 [Aegilops tauschii]
comp288423_c1_seq1_len_301	301	gi|10177625|dbj|BAB10772.1|	81	100	133.3	3e-38	unnamed protein product [Arabidopsis thaliana]
comp291401_c0_seq1_len_301	301	gi|297846938|ref|XP_002891350.1|	51.52	99	67.8	1e-13	hypothetical protein ARALYDRAFT_891510 [Arabidopsis lyrata subsp. lyrata]	gi|297337192|gb|EFH67609.1| hypothetical protein ARALYDRAFT_891510 [Arabidopsis lyrata subsp. lyrata]
comp2956010_c0_seq1_len_301	301	gi|482557327|gb|EOA21519.1|	50.62	81	48.5	3e-06	hypothetical protein CARUB_v10001923mg, partial [Capsella rubella]
comp297960_c0_seq1_len_301	301	gi|449453222|ref|XP_004144357.1|	100	44	101.3	6e-25	PREDICTEDmyb-related protein 306-like [Cucumis sativus]
comp2992340_c0_seq1_len_301	301	gi|297848748|ref|XP_002892255.1|	88.57	35	57	6e-09	hypothetical protein ARALYDRAFT_470484 [Arabidopsis lyrata subsp. lyrata]	gi|297338097|gb|EFH68514.1| hypothetical protein ARALYDRAFT_470484 [Arabidopsis lyrata subsp. lyrata]
comp3005_c0_seq1_len_301	301	gi|475538695|gb|EMT09287.1|	79.41	34	48.9	5e-06	hypothetical protein F775_04657 [Aegilops tauschii]
comp30935_c1_seq1_len_301	301	gi|475570529|gb|EMT16046.1|	99	100	215.3	3e-63	hypothetical protein F775_00816 [Aegilops tauschii]
comp31093_c0_seq1_len_301	301	gi|357122504|ref|XP_003562955.1|	75.76	33	50.8	1e-06	PREDICTEDBTB/POZ domain-containing protein At3g22104-like [Brachypodium distachyon]
comp3160782_c0_seq1_len_301	301	gi|2129716|pir||S65815	87	100	166	9e-51	RNA-directed DNA polymerase (EC 2.7.7.49) (clone NING13) - Arabidopsis thaliana retrotransposon Ta28 (fragment)
comp3181095_c0_seq1_len_301	301	gi|297816292|ref|XP_002876029.1|	82.81	64	91.7	2e-21	GDSL-motif lipase/hydrolase family protein [Arabidopsis lyrata subsp. lyrata]	gi|297321867|gb|EFH52288.1| GDSL-motif lipase/hydrolase family protein [Arabidopsis lyrata subsp. lyrata]
comp3187024_c0_seq1_len_301	301	gi|482569050|gb|EOA33238.1|	82.98	47	79	1e-16	hypothetical protein CARUB_v10021531mg [Capsella rubella]
comp31963_c0_seq1_len_301	301	gi|474301625|gb|EMS61619.1|	97	100	191	8e-59	hypothetical protein TRIUR3_03614 [Triticum urartu]
comp32129_c0_seq2_len_301	301	gi|475627943|gb|EMT33836.1|	90.79	76	140.6	1e-39	hypothetical protein F775_23477 [Aegilops tauschii]
comp32415_c2_seq1_len_301	301	gi|475625091|gb|EMT32845.1|	94.95	99	194.1	6e-59	hypothetical protein F775_52137 [Aegilops tauschii]
comp331_c0_seq1_len_301	301	gi|242071313|ref|XP_002450933.1|	56.63	83	62.8	1e-11	hypothetical protein SORBIDRAFT_05g021395 [Sorghum bicolor]	gi|241936776|gb|EES09921.1| hypothetical protein SORBIDRAFT_05g021395 [Sorghum bicolor]
comp332756_c0_seq1_len_301	301	gi|482559069|gb|EOA23260.1|	84.21	57	78.6	1e-16	hypothetical protein CARUB_v10017622mg [Capsella rubella]
comp333152_c0_seq1_len_301	301	gi|222616325|gb|EEE52457.1|	77	100	136.3	1e-36	hypothetical protein OsJ_34617 [Oryza sativa Japonica Group]
comp34892_c1_seq1_len_301	301	gi|326493950|dbj|BAJ85437.1|	92	100	173.3	4e-51	predicted protein [Hordeum vulgare subsp. vulgare]
comp35016_c0_seq2_len_301	301	gi|474015374|gb|EMS52668.1|	91.84	98	172.6	1e-48	Disease resistance protein RPM1 [Triticum urartu]
comp36206_c1_seq1_len_301	301	gi|4056447|gb|AAC98020.1|	65.08	63	61.6	5e-11	Similar to OBP32pep protein gb|U37698 from Arabidopsis thaliana [Arabidopsis thaliana]
comp3645245_c0_seq1_len_301	301	gi|297809829|ref|XP_002872798.1|	97.14	35	75.9	5e-15	kelch repeat-containing serine/threonine phosphoesterase family protein [Arabidopsis lyrata subsp. lyrata]	gi|297318635|gb|EFH49057.1| kelch repeat-containing serine/threonine phosphoesterase family protein [Arabidopsis lyrata subsp. lyrata]
comp3659525_c0_seq1_len_301	301	gi|9757826|dbj|BAB08344.1|	85.29	34	54.7	9e-08	unnamed protein product [Arabidopsis thaliana]
comp3660512_c0_seq1_len_301	301	gi|297840841|ref|XP_002888302.1|	97.62	42	88.2	1e-21	hypothetical protein ARALYDRAFT_893850 [Arabidopsis lyrata subsp. lyrata]	gi|297334143|gb|EFH64561.1| hypothetical protein ARALYDRAFT_893850 [Arabidopsis lyrata subsp. lyrata]
comp36638_c3_seq3_len_301	301	gi|473911991|gb|EMS49599.1|	84.13	63	98.2	4e-24	hypothetical protein TRIUR3_13186 [Triticum urartu]
comp36728_c0_seq3_len_301	301	gi|414586865|tpg|DAA37436.1|	90.82	98	157.9	4e-46	TPAhypothetical protein ZEAMMB73_685778 [Zea mays]	gi|414586866|tpg|DAA37437.1| TPAhypothetical protein ZEAMMB73_685778 [Zea mays]
comp36994_c2_seq5_len_301	301	gi|474400614|gb|EMS66039.1|	71.01	69	78.2	7e-17	hypothetical protein TRIUR3_28346 [Triticum urartu]
comp3708897_c0_seq1_len_301	301	gi|482575104|gb|EOA39291.1|	89.29	28	51.6	3e-07	hypothetical protein CARUB_v10012302mg [Capsella rubella]
comp3722849_c0_seq1_len_301	301	gi|297837611|ref|XP_002886687.1|	68.37	98	101.7	3e-25	hypothetical protein ARALYDRAFT_338454 [Arabidopsis lyrata subsp. lyrata]	gi|297332528|gb|EFH62946.1| hypothetical protein ARALYDRAFT_338454 [Arabidopsis lyrata subsp. lyrata]
comp3740074_c0_seq1_len_301	301	gi|297848706|ref|XP_002892234.1|	97.56	41	78.2	1e-15	predicted protein [Arabidopsis lyrata subsp. lyrata]	gi|297338076|gb|EFH68493.1| predicted protein [Arabidopsis lyrata subsp. lyrata]
comp3759586_c0_seq1_len_301	301	gi|482574850|gb|EOA39037.1|	78.57	98	129.8	2e-34	hypothetical protein CARUB_v100116060mg, partial [Capsella rubella]
comp38700_c1_seq1_len_301	301	gi|475549213|gb|EMT11215.1|	97.92	48	100.9	1e-24	Trehalose-phosphate phosphatase [Aegilops tauschii]
comp38902_c3_seq10_len_301	301	gi|475570461|gb|EMT16032.1|	91.84	98	182.6	6e-55	hypothetical protein F775_06105 [Aegilops tauschii]
comp391941_c0_seq1_len_301	301	gi|326528897|dbj|BAJ97470.1|	93	100	196.1	4e-58	predicted protein [Hordeum vulgare subsp. vulgare]
comp3939933_c0_seq1_len_301	301	gi|147833071|emb|CAN62076.1|	81.82	99	146.7	5e-42	hypothetical protein VITISV_015538 [Vitis vinifera]
comp39448_c1_seq1_len_301	301	gi|326492069|dbj|BAJ98259.1|	96.97	99	186.4	3e-56	predicted protein [Hordeum vulgare subsp. vulgare]
comp398291_c0_seq1_len_301	301	gi|30681072|ref|NP_850550.1|	85.37	41	58.5	1e-10	induced by phosphate starvation1 [Arabidopsis thaliana]	gi|332641314|gb|AEE74835.1| induced by phosphate starvation1, partial [Arabidopsis thaliana]
comp39971_c1_seq3_len_301	301	gi|326497719|dbj|BAK05949.1|	90.11	91	137.1	2e-36	predicted protein [Hordeum vulgare subsp. vulgare]
comp4009840_c0_seq1_len_301	301	gi|482551016|gb|EOA15210.1|	86.05	86	129.4	1e-34	hypothetical protein CARUB_v10028601mg, partial [Capsella rubella]
comp40907_c2_seq3_len_301	301	gi|242081049|ref|XP_002445293.1|	71.29	101	118.6	6e-31	hypothetical protein SORBIDRAFT_07g007880 [Sorghum bicolor]	gi|241941643|gb|EES14788.1| hypothetical protein SORBIDRAFT_07g007880 [Sorghum bicolor]
comp409259_c2_seq1_len_301	301	gi|297804594|ref|XP_002870181.1|	94.44	18	36.6	5e-10	hypothetical protein ARALYDRAFT_355153 [Arabidopsis lyrata subsp. lyrata]	gi|297316017|gb|EFH46440.1| hypothetical protein ARALYDRAFT_355153 [Arabidopsis lyrata subsp. lyrata]
comp409771_c0_seq1_len_301	301	gi|194696470|gb|ACF82319.1|	72.41	29	35	1e-13	unknown [Zea mays]
comp41109_c1_seq1_len_301	301	gi|475574101|gb|EMT16893.1|	100	28	59.7	7e-11	hypothetical protein F775_24075 [Aegilops tauschii]
comp414589_c1_seq1_len_301	301	gi|475559260|gb|EMT13304.1|	96.59	88	174.1	1e-53	Two-component response regulator ARR12 [Aegilops tauschii]
comp41693_c1_seq2_len_301	301	gi|475350006|gb|EMT00418.1|	77.38	84	127.1	1e-32	Putative cellulose synthase A catalytic subunit 2 (UDP-forming) [Aegilops tauschii]
comp422502_c1_seq1_len_301	301	gi|428186205|gb|EKX55056.1|	80	65	82	3e-18	hypothetical protein GUITHDRAFT_149941 [Guillardia theta CCMP2712]
comp427508_c0_seq1_len_301	301	gi|297804876|ref|XP_002870322.1|	70.49	61	67	2e-12	predicted protein [Arabidopsis lyrata subsp. lyrata]	gi|297316158|gb|EFH46581.1| predicted protein [Arabidopsis lyrata subsp. lyrata]
comp431242_c1_seq1_len_301	301	gi|4056418|gb|AAC97992.1|AAC97992	74	100	109	2e-27	T7A14.5 [Arabidopsis thaliana]
comp436236_c2_seq1_len_301	301	gi|475607172|gb|EMT26614.1|	65.15	66	68.2	2e-13	hypothetical protein F775_08730 [Aegilops tauschii]
comp4373907_c0_seq1_len_301	301	gi|297852052|ref|XP_002893907.1|	74.42	86	99	1e-25	predicted protein [Arabidopsis lyrata subsp. lyrata]	gi|297339749|gb|EFH70166.1| predicted protein [Arabidopsis lyrata subsp. lyrata]
comp437462_c0_seq1_len_301	301	gi|297831464|ref|XP_002883614.1|	70.37	27	35	2e-08	hypothetical protein ARALYDRAFT_480045 [Arabidopsis lyrata subsp. lyrata]	gi|297329454|gb|EFH59873.1| hypothetical protein ARALYDRAFT_480045 [Arabidopsis lyrata subsp. lyrata]
comp438807_c0_seq1_len_301	301	gi|323452876|gb|EGB08749.1|	95	60	94.4	9e-24	hypothetical protein AURANDRAFT_25773, partial [Aureococcus anophagefferens]
comp44038_c1_seq1_len_301	301	gi|475618035|gb|EMT30319.1|	98.53	68	137.5	1e-37	hypothetical protein F775_04481 [Aegilops tauschii]
comp44199_c1_seq1_len_301	301	gi|475562444|gb|EMT14032.1|	97.14	35	59.7	1e-09	Serine/threonine-protein kinase RIO1 [Aegilops tauschii]
comp448154_c1_seq1_len_301	301	gi|51102308|gb|AAT95867.1|	71.25	80	92	3e-23	putative transposase [Brassica juncea]
comp450561_c1_seq1_len_301	301	gi|357147570|ref|XP_003574397.1|	95.05	101	176.4	1e-52	PREDICTEDuncharacterized protein LOC100841753 [Brachypodium distachyon]
comp45115_c1_seq4_len_301	301	gi|475556415|gb|EMT12642.1|	98.53	68	141.4	1e-40	E3 ubiquitin-protein ligase [Aegilops tauschii]
comp453059_c0_seq1_len_301	301	gi|475610853|gb|EMT27884.1|	93	100	186.4	5e-56	hypothetical protein F775_22122 [Aegilops tauschii]
comp453385_c2_seq1_len_301	301	gi|222873978|gb|EEF11109.1|	70.21	47	53.9	8e-09	predicted protein [Populus trichocarpa]
comp457587_c1_seq1_len_301	301	gi|242048020|ref|XP_002461756.1|	57.14	84	58.9	5e-10	hypothetical protein SORBIDRAFT_02g007542 [Sorghum bicolor]	gi|241925133|gb|EER98277.1| hypothetical protein SORBIDRAFT_02g007542 [Sorghum bicolor]
comp46021_c2_seq5_len_301	301	gi|326515962|dbj|BAJ88004.1|	95	100	185.7	9e-54	predicted protein [Hordeum vulgare subsp. vulgare]
comp46225_c0_seq9_len_301	301	gi|475410640|gb|EMT00910.1|	75.25	101	131.3	4e-37	hypothetical protein F775_22269 [Aegilops tauschii]
comp462393_c0_seq1_len_301	301	gi|222838934|gb|EEE77285.1|	75.76	33	49.7	4e-07	predicted protein [Populus trichocarpa]
comp46503_c0_seq10_len_301	301	gi|473897939|gb|EMS49038.1|	72.22	90	129.4	1e-34	hypothetical protein TRIUR3_02444 [Triticum urartu]
comp46902_c0_seq8_len_301	301	gi|474261842|gb|EMS60551.1|	67.78	90	94	3e-21	Disease resistance protein RPM1 [Triticum urartu]
comp477715_c0_seq1_len_301	301	gi|475587175|gb|EMT20484.1|	77.32	97	117.5	3e-29	hypothetical protein F775_02336 [Aegilops tauschii]
comp4962221_c0_seq1_len_301	301	gi|297834554|ref|XP_002885159.1|	96.88	32	67	5e-12	ATKINESIN-13A/KINESIN-13A [Arabidopsis lyrata subsp. lyrata]	gi|297330999|gb|EFH61418.1| ATKINESIN-13A/KINESIN-13A [Arabidopsis lyrata subsp. lyrata]
comp49963_c0_seq1_len_301	301	gi|4335720|gb|AAD17398.1|	60.38	53	54.3	1e-07	putative non-LTR retroelement reverse transcriptase [Arabidopsis thaliana]
comp527360_c0_seq1_len_301	301	gi|474375253|gb|EMS64133.1|	98	100	201.4	7e-60	Wall-associated receptor kinase 5 [Triticum urartu]
comp560125_c0_seq1_len_301	301	gi|242061402|ref|XP_002451990.1|	90.91	99	173.3	1e-50	hypothetical protein SORBIDRAFT_04g012680 [Sorghum bicolor]	gi|241931821|gb|EES04966.1| hypothetical protein SORBIDRAFT_04g012680 [Sorghum bicolor]
comp579772_c0_seq1_len_301	301	gi|224079243|ref|XP_002305806.1|	100	34	74.3	1e-14	predicted protein [Populus trichocarpa]	gi|222848770|gb|EEE86317.1| predicted protein [Populus trichocarpa]
comp694782_c0_seq1_len_301	301	gi|475627075|gb|EMT33563.1|	98	100	200.3	1e-62	hypothetical protein F775_19609 [Aegilops tauschii]
comp742517_c0_seq1_len_301	301	gi|474159730|gb|EMS57229.1|	98.59	71	144.4	5e-41	putative O-methyltransferase 2 [Triticum urartu]
comp781948_c0_seq1_len_301	301	gi|475592186|gb|EMT22006.1|	95	100	189.9	1e-54	hypothetical protein F775_08914 [Aegilops tauschii]
comp834638_c0_seq1_len_301	301	gi|475600348|gb|EMT24511.1|	97.8	91	183.7	3e-58	hypothetical protein F775_12056 [Aegilops tauschii]
comp88759_c0_seq1_len_301	301	gi|12321502|gb|AAG50805.1|AC079281_7	67.27	55	59.3	9e-10	unknown protein [Arabidopsis thaliana]
comp93926_c0_seq1_len_301	301	gi|15239765|ref|NP_200298.1|	77	100	151.8	2e-42	uncharacterized protein [Arabidopsis thaliana]	gi|332009168|gb|AED96551.1| uncharacterized protein AT5G54870 [Arabidopsis thaliana]
comp96953_c0_seq1_len_301	301	gi|297816722|ref|XP_002876244.1|	95.65	23	41.6	1e-10	predicted protein [Arabidopsis lyrata subsp. lyrata]	gi|297322082|gb|EFH52503.1| predicted protein [Arabidopsis lyrata subsp. lyrata]
contig12119	301	gi|474375445|gb|EMS64180.1|	98.55	69	142.9	1e-42	Actin-depolymerizing factor 9 [Triticum urartu]
Contig18380	301	gi|474045723|gb|EMS53466.1|	73.4	94	94.7	2e-22	hypothetical protein TRIUR3_28232 [Triticum urartu]
contig18380	301	gi|474045723|gb|EMS53466.1|	73.4	94	94.7	2e-22	hypothetical protein TRIUR3_28232 [Triticum urartu]
contig33593	301	gi|222354865|gb|ACM48193.1|	100	31	63.2	4e-11	ubiquitin fusion degradation 1 protein [Triticum aestivum]
contig33661	301	gi|414587105|tpg|DAA37676.1|	82.93	41	68.9	1e-13	TPAhypothetical protein ZEAMMB73_822305 [Zea mays]
contig38642	301	gi|326526683|dbj|BAK00730.1|	80.77	52	72.8	1e-14	predicted protein [Hordeum vulgare subsp. vulgare]
contig60128	301	gi|475467648|gb|EMT02244.1|	93.18	44	79.3	2e-38	Putative disease resistance protein RGA4 [Aegilops tauschii]
contig71785	301	gi|326501536|dbj|BAK02557.1|	100	42	90.9	1e-21	predicted protein [Hordeum vulgare subsp. vulgare]
contig84820	301	gi|475448776|gb|EMT01631.1|	92.86	56	105.1	1e-26	Somatic embryogenesis receptor kinase 1 [Aegilops tauschii]
contig88458	301	gi|326492660|dbj|BAJ90186.1|	87.5	32	60.8	4e-10	predicted protein [Hordeum vulgare subsp. vulgare]	gi|326523527|dbj|BAJ92934.1| predicted protein [Hordeum vulgare subsp. vulgare]
contig91510	301	gi|475510321|gb|EMT05267.1|	100	43	92	5e-22	hypothetical protein F775_01652 [Aegilops tauschii]
contig96101	301	gi|474315721|gb|EMS62085.1|	94.44	36	71.2	2e-14	hypothetical protein TRIUR3_13392 [Triticum urartu]
contig99956	301	gi|218191131|gb|EEC73558.1|	87.5	32	58.2	5e-09	hypothetical protein OsI_07992 [Oryza sativa Indica Group]	gi|222623202|gb|EEE57334.1| hypothetical protein OsJ_07449 [Oryza sativa Japonica Group]
TCONS_00001281_gene_XLOC_001260	301	gi|475608102|gb|EMT26923.1|	96.3	27	57.8	5e-09	hypothetical protein F775_10388 [Aegilops tauschii]
TCONS_00005564_gene_XLOC_005241	301	gi|473898287|gb|EMS49061.1|	100	66	136.3	6e-40	hypothetical protein TRIUR3_34403 [Triticum urartu]
TCONS_00008821_gene_XLOC_008283	301	gi|326501990|dbj|BAK06487.1|	94	100	192.2	2e-57	predicted protein [Hordeum vulgare subsp. vulgare]	gi|326502346|dbj|BAJ95236.1| predicted protein [Hordeum vulgare subsp. vulgare]
TCONS_00008919_gene_XLOC_008375	301	gi|147225050|emb|CAI96501.1|	100	47	100.5	1e-25	17.6kDa heat-shock protein [Triticum durum]
TCONS_00009530_gene_XLOC_008928	301	gi|475487968|gb|EMT03333.1|	89.8	49	85.1	2e-19	hypothetical protein F775_29827 [Aegilops tauschii]
TCONS_00010260_gene_XLOC_009589	301	gi|218176238|ref|YP_002364495.1|	77.08	96	134	7e-38	ribosomal protein S2 [Festuca arundinacea]	gi|215882322|gb|ACJ70752.1| ribosomal protein S2 [Festuca arundinacea]
TCONS_00016286_gene_XLOC_015220	301	gi|474201337|gb|EMS58492.1|	100	100	205.3	1e-63	UDP-glycosyltransferase 75D1 [Triticum urartu]
TCONS_00024234_gene_XLOC_022464	301	gi|475607385|gb|EMT26692.1|	100	60	126.3	1e-34	Chalcone synthase 1 [Aegilops tauschii]
TCONS_00025838_gene_XLOC_023932	301	gi|475612726|gb|EMT28503.1|	100	100	216.5	3e-69	Nuclease S1 [Aegilops tauschii]
comp1044053_c0_seq1_len_302	302	gi|475626364|gb|EMT33315.1|	82.5	120	168.3	3e-47	hypothetical protein F775_02845 [Aegilops tauschii]
comp10642_c1_seq1_len_302	302	gi|326531594|dbj|BAJ97801.1|	96	100	195.3	4e-57	predicted protein [Hordeum vulgare subsp. vulgare]
comp1090335_c0_seq1_len_302	302	gi|475390052|gb|EMT00703.1|	87.36	87	152.9	5e-43	hypothetical protein F775_18629 [Aegilops tauschii]
comp11486_c0_seq1_len_302	302	gi|475599814|gb|EMT24335.1|	100	56	114.8	1e-29	hypothetical protein F775_21240 [Aegilops tauschii]
comp1170_c1_seq1_len_302	302	gi|475617486|gb|EMT30126.1|	99	100	197.6	4e-57	hypothetical protein F775_04928 [Aegilops tauschii]
comp1190422_c0_seq1_len_302	302	gi|326493944|dbj|BAJ85434.1|	88.06	67	113.6	4e-29	predicted protein [Hordeum vulgare subsp. vulgare]
comp1261808_c0_seq1_len_302	302	gi|474108547|gb|EMS55544.1|	100	89	183.7	5e-54	hypothetical protein TRIUR3_18554 [Triticum urartu]
comp129100_c1_seq1_len_302	302	gi|474349654|gb|EMS62937.1|	98.44	64	120.6	3e-34	hypothetical protein TRIUR3_18736 [Triticum urartu]
comp12942_c1_seq1_len_302	302	gi|474365547|gb|EMS63470.1|	98.02	101	193	1e-56	Kinesin-4 [Triticum urartu]
comp129505_c0_seq1_len_302	302	gi|297827755|ref|XP_002881760.1|	96.88	32	70.9	2e-13	amino acid transporter family protein [Arabidopsis lyrata subsp. lyrata]	gi|297327599|gb|EFH58019.1| amino acid transporter family protein [Arabidopsis lyrata subsp. lyrata]
comp13009_c0_seq1_len_302	302	gi|475539365|gb|EMT09398.1|	100	25	55.8	1e-09	hypothetical protein F775_43609 [Aegilops tauschii]
comp130757_c0_seq1_len_302	302	gi|4539436|emb|CAB40024.1|	83	100	162.9	2e-45	putative reverse-transcriptase-like protein [Arabidopsis thaliana]	gi|7267755|emb|CAB78181.1| putative reverse-transcriptase-like protein [Arabidopsis thaliana]
comp133379_c6_seq1_len_302	302	gi|475618821|gb|EMT30551.1|	75	100	137.1	1e-37	Aspartic proteinase nepenthesin-1 [Aegilops tauschii]
comp136334_c1_seq1_len_302	302	gi|475577518|gb|EMT17831.1|	100	48	96.3	2e-22	hypothetical protein F775_31241 [Aegilops tauschii]
comp137309_c1_seq4_len_302	302	gi|475561469|gb|EMT13777.1|	96.1	77	150.2	7e-46	hypothetical protein F775_32017 [Aegilops tauschii]
comp13968_c1_seq1_len_302	302	gi|475608313|gb|EMT26990.1|	86	100	161	2e-45	Speckle-type POZ protein-like protein [Aegilops tauschii]
comp140232_c0_seq1_len_302	302	gi|475596105|gb|EMT23266.1|	93.94	33	66.6	5e-12	Eukaryotic translation initiation factor 2 subunit alpha [Aegilops tauschii]
comp1421671_c0_seq1_len_302	302	gi|475545990|gb|EMT10585.1|	95.83	48	96.7	2e-22	hypothetical protein F775_13398 [Aegilops tauschii]
comp1445218_c0_seq1_len_302	302	gi|475605485|gb|EMT26086.1|	83.72	43	68.6	1e-12	Inositol hexakisphosphate and diphosphoinositol-pentakisphosphate kinase 1 [Aegilops tauschii]
comp14467_c0_seq1_len_302	302	gi|475328378|gb|EMT00300.1|	74	100	121.7	7e-33	hypothetical protein F775_12463 [Aegilops tauschii]
comp18112_c1_seq1_len_302	302	gi|475609739|gb|EMT27489.1|	100	100	196.1	8e-59	Multidrug and toxin extrusion protein 1 [Aegilops tauschii]
comp20046_c0_seq1_len_302	302	gi|326489617|dbj|BAK01789.1|	94.83	58	71.2	1e-13	predicted protein [Hordeum vulgare subsp. vulgare]
comp2099447_c0_seq1_len_302	302	gi|474416248|gb|EMS67196.1|	98.41	63	125.6	1e-33	TNF receptor-associated factor 6 [Triticum urartu]
comp22706_c0_seq1_len_302	302	gi|148473095|emb|CAJ29310.1|	94	100	177.9	2e-54	dof zinc finger protein 4 [Hordeum vulgare subsp. vulgare]
comp23452_c2_seq1_len_302	302	gi|326493436|dbj|BAJ85179.1|	88.89	54	83.6	1e-18	predicted protein [Hordeum vulgare subsp. vulgare]
comp23723_c1_seq1_len_302	302	gi|258644648|dbj|BAI39897.1|	78.38	37	52.4	4e-07	hAT dimerisation domain-containing protein -like [Oryza sativa Indica Group]
comp23764_c0_seq1_len_302	302	gi|326525319|dbj|BAK07929.1|	86.54	52	59.3	1e-09	predicted protein [Hordeum vulgare subsp. vulgare]
comp23800_c3_seq1_len_302	302	gi|475572795|gb|EMT16592.1|	93.33	15	33.1	2e-11	Protein FAR-RED ELONGATED HYPOCOTYL 3 [Aegilops tauschii]
comp2410813_c0_seq1_len_302	302	gi|15239726|ref|NP_200284.1|	84.62	65	100.1	1e-23	autophagy 18F-like protein [Arabidopsis thaliana]	gi|75333833|sp|Q9FH32.1|AT18F_ARATH RecNameFull=Autophagy-related protein 18f; Short=AtATG18f	gi|332009148|gb|AED96531.1| autophagy 18F-like protein [Arabidopsis thaliana]
comp2415271_c0_seq1_len_302	302	gi|4115362|gb|AAD03364.1|	100	12	29.6	3e-12	En/Spm-like transposon protein [Arabidopsis thaliana]
comp2459520_c0_seq1_len_302	302	gi|89257611|gb|ABD65099.1|	73.75	80	103.2	6e-26	hypothetical protein 31.t00074 [Brassica oleracea]
comp247619_c0_seq1_len_302	302	gi|326508138|dbj|BAJ99336.1|	93.55	31	60.5	3e-10	predicted protein [Hordeum vulgare subsp. vulgare]	gi|326523603|dbj|BAJ92972.1| predicted protein [Hordeum vulgare subsp. vulgare]
comp256579_c1_seq1_len_302	302	gi|474375278|gb|EMS64141.1|	64.52	62	63.2	5e-12	hypothetical protein TRIUR3_04590 [Triticum urartu]
comp259118_c1_seq1_len_302	302	gi|482548132|gb|EOA12330.1|	90	50	80.1	2e-35	hypothetical protein CARUB_v10007925mg, partial [Capsella rubella]
comp26548_c0_seq2_len_302	302	gi|473987086|gb|EMS51742.1|	89.87	79	137.1	1e-40	hypothetical protein TRIUR3_08782 [Triticum urartu]
comp266355_c1_seq1_len_302	302	gi|79324915|ref|NP_001031542.1|	58.11	74	69.7	5e-14	uncharacterized protein [Arabidopsis thaliana]	gi|330255451|gb|AEC10545.1| uncharacterized protein AT2G45380 [Arabidopsis thaliana]
comp267255_c1_seq1_len_302	302	gi|9758340|dbj|BAB08896.1|	77.14	35	54.7	3e-09	unnamed protein product [Arabidopsis thaliana]
comp272693_c1_seq1_len_302	302	gi|218189938|gb|EEC72365.1|	60	105	68.6	3e-13	hypothetical protein OsI_05623 [Oryza sativa Indica Group]
comp286831_c0_seq1_len_302	302	gi|475533160|gb|EMT08342.1|	99	100	208.4	4e-66	Serine carboxypeptidase-like 40 [Aegilops tauschii]
comp2885693_c0_seq1_len_302	302	gi|482575395|gb|EOA39582.1|	100	59	124.8	5e-32	hypothetical protein CARUB_v10008200mg [Capsella rubella]
comp29518_c0_seq1_len_302	302	gi|475590984|gb|EMT21616.1|	70.59	34	49.3	3e-07	hypothetical protein F775_09694 [Aegilops tauschii]
comp2953210_c0_seq1_len_302	302	gi|15229797|ref|NP_187764.1|	96.3	54	105.9	2e-26	protein trichome birefringence-like 8 [Arabidopsis thaliana]	gi|332641546|gb|AEE75067.1| protein trichome birefringence-like 8 [Arabidopsis thaliana]
comp29639_c4_seq1_len_302	302	gi|242038285|ref|XP_002466537.1|	81	100	151.4	1e-44	hypothetical protein SORBIDRAFT_01g009615 [Sorghum bicolor]	gi|241920391|gb|EER93535.1| hypothetical protein SORBIDRAFT_01g009615 [Sorghum bicolor]
comp2973325_c0_seq1_len_302	302	gi|475560737|gb|EMT13628.1|	100	80	167.9	2e-47	Cytokinin-O-glucosyltransferase 2 [Aegilops tauschii]
comp29839_c0_seq1_len_302	302	gi|475557267|gb|EMT12810.1|	87	100	164.1	5e-47	hypothetical protein F775_06031 [Aegilops tauschii]
comp30061_c1_seq1_len_302	302	gi|326488183|dbj|BAJ89930.1|	89.11	101	164.1	1e-47	predicted protein [Hordeum vulgare subsp. vulgare]
comp302864_c0_seq1_len_302	302	gi|12323627|gb|AAG51783.1|AC079679_3	74.75	99	114.8	2e-28	reverse transcriptase, putative; 16838-20266 [Arabidopsis thaliana]
comp30350_c0_seq1_len_302	302	gi|473945357|gb|EMS50497.1|	88.24	34	55.8	7e-09	hypothetical protein TRIUR3_14387 [Triticum urartu]
comp30559_c2_seq2_len_302	302	gi|475510813|gb|EMT05318.1|	94	100	189.5	1e-58	hypothetical protein F775_42451 [Aegilops tauschii]
comp30789_c1_seq1_len_302	302	gi|109726901|gb|ABG45865.1|	100	82	164.9	6e-47	multidrug resistance-associated protein 2 [Aegilops tauschii]
comp308839_c0_seq1_len_302	302	gi|472904481|gb|EMS35741.1|	87.69	65	106.3	2e-28	Aspartic proteinase nepenthesin-2 [Triticum urartu]
comp3107445_c0_seq1_len_302	302	gi|4335720|gb|AAD17398.1|	57.35	68	50.8	1e-06	putative non-LTR retroelement reverse transcriptase [Arabidopsis thaliana]
comp31181_c1_seq1_len_302	302	gi|474375325|gb|EMS64152.1|	95.65	23	53.1	2e-07	hypothetical protein TRIUR3_29504 [Triticum urartu]
comp31450_c1_seq1_len_302	302	gi|474044583|gb|EMS53431.1|	95.96	99	188.7	1e-54	DNA (cytosine-5)-methyltransferase 1 [Triticum urartu]
comp317611_c1_seq1_len_302	302	gi|116062018|dbj|BAF34637.1|	100	16	37	6e-30	chromomethylase [Brassica rapa]
comp32200_c0_seq2_len_302	302	gi|326517312|dbj|BAK00023.1|	95	100	191	4e-58	predicted protein [Hordeum vulgare subsp. vulgare]
comp32398_c0_seq2_len_302	302	gi|475454133|gb|EMT01782.1|	71.68	113	135.6	1e-35	hypothetical protein F775_04699 [Aegilops tauschii]
comp32681_c1_seq1_len_302	302	gi|357115415|ref|XP_003559484.1|	74.7	83	74.3	9e-16	PREDICTEDuncharacterized protein LOC100821050 [Brachypodium distachyon]
comp32877_c0_seq1_len_302	302	gi|475564417|gb|EMT14530.1|	100	35	81.6	3e-17	hypothetical protein F775_00573 [Aegilops tauschii]
comp32928_c2_seq2_len_302	302	gi|473990661|gb|EMS51876.1|	97.5	40	80.9	1e-17	Auxin-responsive protein IAA6 [Triticum urartu]
comp33857_c4_seq1_len_302	302	gi|470138193|ref|XP_004304843.1|	59.79	97	61.2	7e-11	PREDICTEDuncharacterized protein LOC101292729 [Fragaria vesca subsp. vesca]
comp34053_c1_seq2_len_302	302	gi|475585417|gb|EMT20053.1|	74.16	89	119.4	5e-31	hypothetical protein F775_19561 [Aegilops tauschii]
comp34338_c1_seq1_len_302	302	gi|475499118|gb|EMT04134.1|	88	100	174.9	9e-52	hypothetical protein F775_28717 [Aegilops tauschii]
comp351526_c0_seq1_len_302	302	gi|475621962|gb|EMT31688.1|	86.87	99	155.6	6e-43	Disease resistance protein RPM1 [Aegilops tauschii]
comp3517525_c0_seq1_len_302	302	gi|482574356|gb|EOA38543.1|	90.59	85	149.8	2e-44	hypothetical protein CARUB_v10010347mg [Capsella rubella]
comp362531_c1_seq1_len_302	302	gi|125531699|gb|EAY78264.1|	95.35	43	87	7e-20	hypothetical protein OsI_33312 [Oryza sativa Indica Group]
comp3685966_c0_seq1_len_302	302	gi|222424558|dbj|BAH20234.1|	100	100	212.6	1e-65	AT5G60790 [Arabidopsis thaliana]
comp3700036_c0_seq1_len_302	302	gi|2827039|gb|AAC39482.1|	85.71	21	37	3e-25	chloroplast processing enzyme [Arabidopsis thaliana]
comp3705092_c0_seq1_len_302	302	gi|297845640|ref|XP_002890701.1|	90	20	37.7	2e-24	hypothetical protein ARALYDRAFT_472886 [Arabidopsis lyrata subsp. lyrata]	gi|297336543|gb|EFH66960.1| hypothetical protein ARALYDRAFT_472886 [Arabidopsis lyrata subsp. lyrata]
comp3708044_c0_seq1_len_302	302	gi|32441888|gb|AAP82017.1|	100	64	131.3	7e-37	putative tryptophan synthase alpha chain, partial [Brassica oleracea var. capitata]
comp3775533_c0_seq1_len_302	302	gi|15233901|ref|NP_192687.1|	66.28	86	76.6	1e-16	polynucleotidyl transferase, ribonuclease H-like superfamily protein [Arabidopsis thaliana]	gi|332657356|gb|AEE82756.1| RNase H domain-containing protein [Arabidopsis thaliana]
comp38107_c2_seq1_len_302	302	gi|474088836|gb|EMS54783.1|	84	100	141	2e-38	hypothetical protein TRIUR3_16038 [Triticum urartu]
comp38107_c3_seq1_len_302	302	gi|474088836|gb|EMS54783.1|	96.15	52	102.4	2e-24	hypothetical protein TRIUR3_16038 [Triticum urartu]
comp3846137_c0_seq1_len_302	302	gi|482575429|gb|EOA39616.1|	97	100	198.7	2e-58	hypothetical protein CARUB_v10008244mg [Capsella rubella]
comp3855929_c0_seq1_len_302	302	gi|482559278|gb|EOA23469.1|	100	27	57	1e-08	hypothetical protein CARUB_v10016660mg [Capsella rubella]
comp3895060_c0_seq1_len_302	302	gi|482551069|gb|EOA15263.1|	50.54	93	53.1	3e-07	hypothetical protein CARUB_v10028662mg [Capsella rubella]
comp394279_c0_seq1_len_302	302	gi|125537847|gb|EAY84242.1|	69.14	81	80.9	8e-18	hypothetical protein OsI_05624 [Oryza sativa Indica Group]
comp40062_c0_seq5_len_302	302	gi|326506472|dbj|BAJ86554.1|	93.48	92	170.6	5e-50	predicted protein [Hordeum vulgare subsp. vulgare]
comp402033_c0_seq1_len_302	302	gi|475598316|gb|EMT23907.1|	100	93	189.9	8e-56	Potassium channel SKOR [Aegilops tauschii]
comp407269_c0_seq1_len_302	302	gi|482565528|gb|EOA29717.1|	100	11	23.5	4e-07	hypothetical protein CARUB_v10012801mg [Capsella rubella]
comp410229_c1_seq1_len_302	302	gi|473907673|gb|EMS49455.1|	99	100	185.3	2e-53	Histone-lysine N-methyltransferase ATX4 [Triticum urartu]
comp4113910_c0_seq1_len_302	302	gi|255581500|ref|XP_002531556.1|	72	25	37	5e-08	Hsp70-binding protein, putative [Ricinus communis]	gi|223528817|gb|EEF30822.1| Hsp70-binding protein, putative [Ricinus communis]
comp412209_c0_seq1_len_302	302	gi|474097313|gb|EMS55144.1|	94.64	56	101.3	2e-26	hypothetical protein TRIUR3_13387 [Triticum urartu]
comp4255290_c0_seq1_len_302	302	gi|474415566|gb|EMS67154.1|	82.61	23	34.3	2e-13	hypothetical protein TRIUR3_16063 [Triticum urartu]
comp429499_c0_seq1_len_302	302	gi|4581164|gb|AAD24647.1|	92	100	190.7	7e-56	putative retroelement pol polyprotein [Arabidopsis thaliana]
comp431979_c0_seq1_len_302	302	gi|297805176|ref|XP_002870472.1|	92.16	51	96.7	2e-22	predicted protein [Arabidopsis lyrata subsp. lyrata]	gi|297316308|gb|EFH46731.1| predicted protein [Arabidopsis lyrata subsp. lyrata]
comp43461_c0_seq2_len_302	302	gi|357123588|ref|XP_003563492.1|	100	24	58.5	5e-10	PREDICTEDras-related protein RABA2b-like [Brachypodium distachyon]
comp437092_c0_seq1_len_302	302	gi|475544031|gb|EMT10247.1|	94.23	52	93.2	1e-22	hypothetical protein F775_32072 [Aegilops tauschii]
comp43800_c1_seq5_len_302	302	gi|115489560|ref|NP_001067267.1|	88.57	35	61.6	5e-11	Os12g0614000 [Oryza sativa Japonica Group]	gi|113649774|dbj|BAF30286.1| Os12g0614000, partial [Oryza sativa Japonica Group]
comp43959_c3_seq6_len_302	302	gi|475627620|gb|EMT33716.1|	97	100	183.3	7e-53	Non-lysosomal glucosylceramidase [Aegilops tauschii]
comp44012_c1_seq1_len_302	302	gi|357165682|ref|XP_003580460.1|	83.58	67	107.1	1e-27	PREDICTEDDAG protein, chloroplastic-like [Brachypodium distachyon]
comp441037_c0_seq1_len_302	302	gi|326503556|dbj|BAJ86284.1|	76.25	80	102.4	1e-25	predicted protein [Hordeum vulgare subsp. vulgare]
comp44144_c1_seq4_len_302	302	gi|242074270|ref|XP_002447071.1|	68.75	96	102.8	1e-24	hypothetical protein SORBIDRAFT_06g028083 [Sorghum bicolor]	gi|241938254|gb|EES11399.1| hypothetical protein SORBIDRAFT_06g028083 [Sorghum bicolor]
comp442496_c2_seq1_len_302	302	gi|30693012|ref|NP_198517.2|	68.33	60	57.8	7e-09	uncharacterized protein [Arabidopsis thaliana]	gi|29028998|gb|AAO64878.1| At5g37010 [Arabidopsis thaliana]	gi|332006753|gb|AED94136.1| uncharacterized protein AT5G37010 [Arabidopsis thaliana]
comp443752_c0_seq1_len_302	302	gi|4309765|gb|AAD15534.1|	93.88	98	182.6	6e-52	putative retroelement pol polyprotein [Arabidopsis thaliana]
comp444961_c0_seq1_len_302	302	gi|414886035|tpg|DAA62049.1|	67.24	58	54.3	6e-08	TPAputative DNA-binding bromodomain-containing family protein [Zea mays]
comp45311_c1_seq3_len_302	302	gi|413953150|gb|AFW85799.1|	77	100	122.1	3e-31	hypothetical protein ZEAMMB73_480130 [Zea mays]
comp454047_c0_seq1_len_302	302	gi|222838933|gb|EEE77284.1|	70.83	48	53.9	1e-08	predicted protein [Populus trichocarpa]
comp454859_c0_seq1_len_302	302	gi|326509653|dbj|BAJ87042.1|	96.81	94	193.7	1e-58	predicted protein [Hordeum vulgare subsp. vulgare]
comp455131_c2_seq1_len_302	302	gi|323451654|gb|EGB07530.1|	50	112	52	7e-08	hypothetical protein AURANDRAFT_27578, partial [Aureococcus anophagefferens]	gi|323451702|gb|EGB07578.1| hypothetical protein AURANDRAFT_27281, partial [Aureococcus anophagefferens]	gi|323451724|gb|EGB07600.1| hypothetical protein AURANDRAFT_27178, partial [Aureococcus anophagefferens]
comp456639_c0_seq1_len_302	302	gi|222834585|gb|EEE73048.1|	89.29	28	47.8	9e-06	predicted protein [Populus trichocarpa]
comp472723_c0_seq1_len_302	302	gi|473889312|gb|EMS48478.1|	98.95	95	198.4	3e-58	Arginyl-tRNA synthetase [Triticum urartu]
comp47966_c1_seq1_len_302	302	gi|482556353|gb|EOA20545.1|	63.77	69	80.1	8e-17	hypothetical protein CARUB_v10000864mg, partial [Capsella rubella]
comp49133_c1_seq1_len_302	302	gi|474449922|gb|EMS68829.1|	73.03	89	115.9	7e-30	hypothetical protein TRIUR3_25498 [Triticum urartu]
comp573703_c0_seq1_len_302	302	gi|474213799|gb|EMS58977.1|	98	100	203.4	1e-62	hypothetical protein TRIUR3_33805 [Triticum urartu]
comp584728_c0_seq1_len_302	302	gi|475562485|gb|EMT14041.1|	54.69	64	50.4	2e-06	hypothetical protein F775_06108 [Aegilops tauschii]
comp605848_c0_seq1_len_302	302	gi|414866497|tpg|DAA45054.1|	93.41	91	174.5	2e-51	TPAhypothetical protein ZEAMMB73_628261 [Zea mays]
comp681340_c0_seq1_len_302	302	gi|475589757|gb|EMT21259.1|	82.19	73	77	6e-16	hypothetical protein F775_08051 [Aegilops tauschii]
comp692524_c0_seq1_len_302	302	gi|473945456|gb|EMS50506.1|	89.39	66	114.4	5e-32	hypothetical protein TRIUR3_25563 [Triticum urartu]
comp758424_c0_seq1_len_302	302	gi|475538749|gb|EMT09298.1|	83.56	73	117.5	2e-29	Retrovirus-related Pol polyprotein from transposon TNT 1-94 [Aegilops tauschii]
comp765735_c0_seq1_len_302	302	gi|475408621|gb|EMT00889.1|	88.89	27	50.1	3e-06	Lupus brain antigen 1-like protein [Aegilops tauschii]
comp8165_c0_seq1_len_302	302	gi|357162662|ref|XP_003579481.1|	60	25	31.6	1e-16	PREDICTEDHBS1-like protein-like [Brachypodium distachyon]
comp83551_c0_seq1_len_302	302	gi|474210606|gb|EMS58871.1|	89	100	176.8	2e-54	hypothetical protein TRIUR3_19026 [Triticum urartu]
comp901835_c0_seq1_len_302	302	gi|475515481|gb|EMT05862.1|	84.09	44	65.1	2e-11	hypothetical protein F775_18479 [Aegilops tauschii]
comp90236_c0_seq1_len_302	302	gi|482571871|gb|EOA36058.1|	46	100	75.1	8e-15	hypothetical protein CARUB_v10008394mg [Capsella rubella]
comp908334_c0_seq1_len_302	302	gi|475523915|gb|EMT06956.1|	97.06	34	72.8	1e-14	Putative protease Do-like 14 [Aegilops tauschii]
comp941984_c0_seq1_len_302	302	gi|475561773|gb|EMT13840.1|	95	100	196.4	4e-59	MHD domain-containing death-inducing protein [Aegilops tauschii]
comp99909_c1_seq1_len_302	302	gi|474451446|gb|EMS68915.1|	95	20	40.8	1e-43	Putative nuclease HARBI1 [Triticum urartu]
contig123206	302	gi|474365594|gb|EMS63479.1|	100	42	88.6	2e-20	WW domain-containing oxidoreductase [Triticum urartu]
contig14285	302	gi|474022971|gb|EMS52954.1|	95.06	81	143.7	4e-40	hypothetical protein TRIUR3_31004 [Triticum urartu]
contig24285	302	gi|475625914|gb|EMT33127.1|	94.74	38	73.2	5e-14	hypothetical protein F775_09842 [Aegilops tauschii]
contig75156	302	gi|475600821|gb|EMT24651.1|	100	30	64.7	1e-12	hypothetical protein F775_05004 [Aegilops tauschii]
contig75935	302	gi|475565662|gb|EMT14846.1|	100	100	214.5	2e-67	Chalcone synthase 2 [Aegilops tauschii]
contig88601	302	gi|242077322|ref|XP_002448597.1|	90.32	31	58.9	1e-10	hypothetical protein SORBIDRAFT_06g029860 [Sorghum bicolor]	gi|241939780|gb|EES12925.1| hypothetical protein SORBIDRAFT_06g029860 [Sorghum bicolor]
TCONS_00001700_gene_XLOC_001646	302	gi|474423722|gb|EMS67649.1|	100	54	110.9	2e-30	hypothetical protein TRIUR3_09455 [Triticum urartu]	gi|475553666|gb|EMT12063.1| hypothetical protein F775_29209 [Aegilops tauschii]
TCONS_00004516_gene_XLOC_004266	302	gi|307102351|gb|EFN50648.1|	79.17	48	71.2	1e-15	hypothetical protein CHLNCDRAFT_28889 [Chlorella variabilis]	gi|307110208|gb|EFN58444.1| hypothetical protein CHLNCDRAFT_19962 [Chlorella variabilis]
TCONS_00019680_gene_XLOC_018416	302	gi|475454980|gb|EMT01810.1|	88	75	137.9	7e-41	hypothetical protein F775_24049 [Aegilops tauschii]
TCONS_00020182_gene_XLOC_018751	302	gi|475606151|gb|EMT26300.1|	96.15	26	56.2	5e-22	Nuclear pore complex protein [Aegilops tauschii]
TCONS_00026152_gene_XLOC_024429	302	gi|326498385|dbj|BAJ98620.1|	83.84	99	103.6	1e-26	predicted protein [Hordeum vulgare subsp. vulgare]
TCONS_00026496_gene_XLOC_024756	302	gi|474422607|gb|EMS67546.1|	100	100	198.7	1e-62	hypothetical protein TRIUR3_30654 [Triticum urartu]
comp1020717_c0_seq1_len_303	303	gi|474116558|gb|EMS55872.1|	100	30	56.2	1e-08	hypothetical protein TRIUR3_07033 [Triticum urartu]
comp112850_c0_seq1_len_303	303	gi|75313877|sp|Q9STJ6.1|BH126_ARATH	89.29	28	49.7	1e-06	RecNameFull=Transcription factor bHLH126; AltNameFull=Basic helix-loop-helix protein 126; Short=AtbHLH126; Short=bHLH 126; AltNameFull=Transcription factor EN 3; AltNameFull=bHLH transcription factor bHLH126
comp122627_c2_seq1_len_303	303	gi|222875348|gb|EEF12479.1|	83.72	86	131.7	2e-38	predicted protein [Populus trichocarpa]
comp125127_c0_seq1_len_303	303	gi|334183020|ref|NP_001185135.1|	66.67	39	42.4	2e-12	defensin-like protein 208 [Arabidopsis thaliana]	gi|332193544|gb|AEE31665.1| defensin-like protein 208 [Arabidopsis thaliana]
comp129402_c0_seq1_len_303	303	gi|475364346|gb|EMT00506.1|	84.85	33	53.9	1e-07	hypothetical protein F775_22120 [Aegilops tauschii]
comp13242_c1_seq1_len_303	303	gi|475537937|gb|EMT09169.1|	100	31	65.1	5e-12	Zinc transporter 11 [Aegilops tauschii]
comp132575_c2_seq1_len_303	303	gi|475613396|gb|EMT28760.1|	98	100	203	8e-60	Histone-lysine N-methyltransferase ATX2 [Aegilops tauschii]
comp136036_c4_seq1_len_303	303	gi|475543992|gb|EMT10243.1|	95	100	206.5	2e-61	hypothetical protein F775_10103 [Aegilops tauschii]
comp140842_c1_seq3_len_303	303	gi|473909556|gb|EMS49483.1|	98.11	53	108.2	2e-28	hypothetical protein TRIUR3_03893 [Triticum urartu]
comp142706_c0_seq1_len_303	303	gi|326489979|dbj|BAJ94063.1|	89.71	68	102.4	1e-24	predicted protein [Hordeum vulgare subsp. vulgare]
comp15382_c1_seq1_len_303	303	gi|475618632|gb|EMT30490.1|	100	54	112.8	1e-30	hypothetical protein F775_01892 [Aegilops tauschii]
comp173842_c0_seq1_len_303	303	gi|71834719|gb|AAZ41811.1|	86.21	29	55.8	4e-08	01P13-1 [Brassica rapa subsp. pekinensis]
comp17950_c1_seq1_len_303	303	gi|475564150|gb|EMT14465.1|	97.56	82	166.4	1e-46	General transcription factor 3C polypeptide 2 [Aegilops tauschii]
comp1817_c0_seq1_len_303	303	gi|475475679|gb|EMT02588.1|	80.2	101	147.9	8e-42	hypothetical protein F775_17100 [Aegilops tauschii]
comp19332_c0_seq1_len_303	303	gi|475610183|gb|EMT27653.1|	64	100	108.6	3e-28	hypothetical protein F775_23560 [Aegilops tauschii]
comp19629_c0_seq1_len_303	303	gi|475608075|gb|EMT26907.1|	84.42	77	121.3	6e-32	hypothetical protein F775_17311 [Aegilops tauschii]
comp19898_c0_seq2_len_303	303	gi|474314681|gb|EMS62034.1|	100	29	61.2	3e-11	hypothetical protein TRIUR3_32514 [Triticum urartu]
comp1993024_c0_seq1_len_303	303	gi|125537847|gb|EAY84242.1|	52.17	46	26.9	3e-09	hypothetical protein OsI_05624 [Oryza sativa Indica Group]
comp2033011_c0_seq1_len_303	303	gi|357449721|ref|XP_003595137.1|	71.91	89	104.8	3e-25	Helicase-like protein [Medicago truncatula]	gi|355484185|gb|AES65388.1| Helicase-like protein [Medicago truncatula]
comp2085_c0_seq1_len_303	303	gi|474416277|gb|EMS67202.1|	84.62	13	27.7	1e-17	putative WRKY transcription factor 2 [Triticum urartu]
comp21136_c1_seq1_len_303	303	gi|475610003|gb|EMT27579.1|	82	50	76.3	4e-16	hypothetical protein F775_02509 [Aegilops tauschii]
comp21642_c1_seq1_len_303	303	gi|326518202|dbj|BAK07353.1|	98.04	51	106.7	3e-27	predicted protein [Hordeum vulgare subsp. vulgare]
comp22988_c0_seq1_len_303	303	gi|475527774|gb|EMT07536.1|	99.01	101	201.1	3e-64	Putative transporter arsB [Aegilops tauschii]
comp23017_c0_seq1_len_303	303	gi|40641581|emb|CAE54270.1|	69.09	55	70.5	2e-14	putative cyclin [Triticum aestivum]
comp2357_c0_seq1_len_303	303	gi|475612837|gb|EMT28555.1|	96	100	194.5	3e-62	Putative protein phosphatase 2C 23 [Aegilops tauschii]
comp2367149_c0_seq1_len_303	303	gi|195970396|gb|ACG60684.1|	61.54	91	70.1	4e-13	maize transposon MuDR-like protein [Brassica oleracea var. alboglabra]
comp2406013_c0_seq1_len_303	303	gi|297832552|ref|XP_002884158.1|	94.12	17	33.9	1e-06	hypothetical protein ARALYDRAFT_900277 [Arabidopsis lyrata subsp. lyrata]	gi|297329998|gb|EFH60417.1| hypothetical protein ARALYDRAFT_900277 [Arabidopsis lyrata subsp. lyrata]
comp24464_c1_seq1_len_303	303	gi|475507741|gb|EMT04984.1|	64.81	54	55.1	7e-08	hypothetical protein F775_24109 [Aegilops tauschii]
comp245065_c0_seq1_len_303	303	gi|158828307|gb|ABW81182.1|	54.63	108	73.2	6e-15	gag-pol-polyprotein3-gypsy-like [Arabidopsis cebennensis]
comp25081_c0_seq1_len_303	303	gi|357140568|ref|XP_003571837.1|	74.26	101	137.9	4e-36	PREDICTEDLOW QUALITY PROTEINmidasin-like [Brachypodium distachyon]
comp26019_c0_seq1_len_303	303	gi|475486039|gb|EMT03210.1|	53.1	113	69.7	3e-13	NAC domain-containing protein 7 [Aegilops tauschii]
comp26711_c0_seq1_len_303	303	gi|475612035|gb|EMT28283.1|	69.07	97	85.9	3e-20	hypothetical protein F775_02229 [Aegilops tauschii]
comp28269_c0_seq1_len_303	303	gi|115464943|ref|NP_001056071.1|	75.56	45	48.1	9e-06	Os05g0520300 [Oryza sativa Japonica Group]	gi|113579622|dbj|BAF17985.1| Os05g0520300 [Oryza sativa Japonica Group]
comp28592_c0_seq1_len_303	303	gi|475621752|gb|EMT31606.1|	73.33	45	58.9	3e-09	Disease resistance protein RPM1 [Aegilops tauschii]
comp29214_c1_seq2_len_303	303	gi|474451442|gb|EMS68911.1|	93.18	44	85.1	3e-19	Apocytochrome f [Triticum urartu]
comp2953086_c0_seq1_len_303	303	gi|482570069|gb|EOA34257.1|	71.15	104	117.9	1e-30	hypothetical protein CARUB_v10021769mg [Capsella rubella]
comp30132_c0_seq1_len_303	303	gi|115479651|ref|NP_001063419.1|	86.46	96	154.8	2e-45	Os09g0466400 [Oryza sativa Japonica Group]	gi|113631652|dbj|BAF25333.1| Os09g0466400 [Oryza sativa Japonica Group]
comp30385_c0_seq2_len_303	303	gi|475562192|gb|EMT13960.1|	100	70	149.4	1e-41	Reticuline oxidase-like protein [Aegilops tauschii]
comp3297669_c0_seq1_len_303	303	gi|474442489|gb|EMS68438.1|	82.26	62	95.5	1e-22	hypothetical protein TRIUR3_34567 [Triticum urartu]
comp33121_c2_seq3_len_303	303	gi|475627805|gb|EMT33781.1|	100	33	74.3	2e-15	hypothetical protein F775_30041 [Aegilops tauschii]
comp3341841_c0_seq1_len_303	303	gi|482563081|gb|EOA27271.1|	100	19	42.4	2e-21	hypothetical protein CARUB_v10023390mg, partial [Capsella rubella]
comp336256_c0_seq1_len_303	303	gi|475606809|gb|EMT26515.1|	100	47	104.8	3e-25	BTB/POZ domain-containing protein [Aegilops tauschii]
comp35482_c2_seq1_len_303	303	gi|474418760|gb|EMS67371.1|	77.97	59	78.2	5e-16	Xylulose kinase [Triticum urartu]
comp35632_c0_seq2_len_303	303	gi|474436633|gb|EMS68220.1|	78.79	33	33.1	9e-08	hypothetical protein TRIUR3_34973 [Triticum urartu]
comp36346_c1_seq1_len_303	303	gi|2894593|emb|CAA17127.1|	96	25	50.4	5e-20	hypothetical protein [Arabidopsis thaliana]	gi|7268536|emb|CAB78786.1| hypothetical protein [Arabidopsis thaliana]
comp3643494_c0_seq1_len_303	303	gi|122209128|sp|Q2V0W1.1|PPD_RAPSA	90.91	22	39.7	8e-23	RecNameFull=Pheophorbidase; Short=RsPPD	gi|83699291|dbj|BAE54383.1| pheophorbidase [Raphanus sativus]
comp36760_c0_seq3_len_303	303	gi|473963783|gb|EMS51167.1|	88.52	61	105.5	3e-27	putative WRKY transcription factor 23 [Triticum urartu]
comp3712401_c0_seq1_len_303	303	gi|4309760|gb|AAD15529.1|	94.44	36	68.9	1e-12	unknown protein [Arabidopsis thaliana]
comp37271_c6_seq1_len_303	303	gi|357155317|ref|XP_003577080.1|	90.79	76	142.1	4e-40	PREDICTEDLOW QUALITY PROTEINputative nuclease HARBI1-like [Brachypodium distachyon]
comp37841_c0_seq8_len_303	303	gi|11037708|gb|AAG27707.1|AF302788_1	100	72	136.3	4e-40	lipid transfer protein precursor [Triticum aestivum]	gi|46252474|gb|AAS84745.1| lipid transfer protein [Triticum aestivum]	gi|55792862|gb|AAV65513.1| lipid transfer protein [Triticum aestivum]	gi|475569742|gb|EMT15838.1| Non-specific lipid-transfer protein 4.3 [Aegilops tauschii]
comp38029_c2_seq1_len_303	303	gi|475496279|gb|EMT03895.1|	93.44	61	116.3	7e-33	hypothetical protein F775_01283 [Aegilops tauschii]
comp3855208_c0_seq1_len_303	303	gi|508774466|gb|EOY21722.1|	98.97	97	184.5	1e-57	SPFH/Band 7/PHB domain-containing membrane-associated protein family isoform 2 [Theobroma cacao]
comp39671_c0_seq3_len_303	303	gi|475594915|gb|EMT22857.1|	100	26	57.8	2e-09	Putative oxidoreductase [Aegilops tauschii]
comp39706_c1_seq4_len_303	303	gi|297726527|ref|NP_001175627.1|	74.6	63	85.9	2e-18	Os08g0476600 [Oryza sativa Japonica Group]	gi|255678528|dbj|BAH94355.1| Os08g0476600 [Oryza sativa Japonica Group]
comp4020618_c0_seq1_len_303	303	gi|297845520|ref|XP_002890641.1|	70.79	89	113.2	3e-30	zinc finger family protein [Arabidopsis lyrata subsp. lyrata]	gi|297336483|gb|EFH66900.1| zinc finger family protein [Arabidopsis lyrata subsp. lyrata]
comp40393_c0_seq4_len_303	303	gi|473971355|gb|EMS51491.1|	98.68	76	159.8	5e-46	Alcohol dehydrogenase-like 3 [Triticum urartu]
comp41398_c2_seq7_len_303	303	gi|475594731|gb|EMT22794.1|	66.67	57	60.8	9e-11	hypothetical protein F775_26046 [Aegilops tauschii]
comp41433_c0_seq5_len_303	303	gi|357148706|ref|XP_003574865.1|	90	60	104.8	4e-26	PREDICTEDpolyubiquitin-like [Brachypodium distachyon]
comp416490_c2_seq1_len_303	303	gi|15224471|ref|NP_178585.1|	100	39	78.2	9e-17	photosystem II light harvesting complex protein 2.1 [Arabidopsis thaliana]	gi|15450349|gb|AAK96468.1| At2g05100/F15L11.2 [Arabidopsis thaliana]	gi|15450494|gb|AAK96540.1| At2g05100/F15L11.2 [Arabidopsis thaliana]	gi|330250800|gb|AEC05894.1| photosystem II light harvesting complex protein 2.1 [Arabidopsis thaliana]
comp4184203_c0_seq1_len_303	303	gi|482555348|gb|EOA19540.1|	66.67	51	55.1	5e-08	hypothetical protein CARUB_v10002512mg [Capsella rubella]
comp41917_c1_seq1_len_303	303	gi|357166288|ref|XP_003580661.1|	96.04	101	179.5	1e-52	PREDICTEDglutamyl-tRNA(Gln) amidotransferase subunit A-like [Brachypodium distachyon]
comp421146_c0_seq1_len_303	303	gi|89257534|gb|ABD65024.1|	97.14	35	67.4	1e-36	Zinc knuckle containing protein [Brassica oleracea]
comp42238_c1_seq3_len_303	303	gi|475607666|gb|EMT26787.1|	91.43	35	61.6	2e-10	hypothetical protein F775_10835 [Aegilops tauschii]
comp435057_c0_seq1_len_303	303	gi|3779026|gb|AAC67205.1|	81.19	101	141	1e-37	putative retroelement pol polyprotein [Arabidopsis thaliana]
comp44186_c0_seq11_len_303	303	gi|326504868|dbj|BAK06725.1|	91.18	68	120.9	1e-31	predicted protein [Hordeum vulgare subsp. vulgare]	gi|326531672|dbj|BAJ97840.1| predicted protein [Hordeum vulgare subsp. vulgare]
comp445262_c2_seq2_len_303	303	gi|224128608|ref|XP_002320374.1|	87.5	32	57	6e-10	predicted protein [Populus trichocarpa]	gi|222861147|gb|EEE98689.1| predicted protein [Populus trichocarpa]
comp445435_c1_seq2_len_303	303	gi|326523349|dbj|BAJ88715.1|	95.35	43	85.1	5e-19	predicted protein [Hordeum vulgare subsp. vulgare]
comp44689_c3_seq1_len_303	303	gi|326489807|dbj|BAJ93977.1|	92.13	89	147.5	9e-41	predicted protein [Hordeum vulgare subsp. vulgare]
comp457380_c0_seq1_len_303	303	gi|55792422|gb|AAV65330.1|	77.14	70	62	3e-10	pg1 [Hordeum vulgare]
comp458711_c6_seq1_len_303	303	gi|475590936|gb|EMT21602.1|	100	83	168.3	2e-50	Peroxidase 12 [Aegilops tauschii]
comp460801_c0_seq1_len_303	303	gi|356511037|ref|XP_003524238.1|	51.58	95	56.2	3e-08	PREDICTEDuncharacterized protein LOC100782971 [Glycine max]
comp461_c1_seq1_len_303	303	gi|475557219|gb|EMT12792.1|	94.94	79	147.5	1e-40	U-box domain-containing protein 33 [Aegilops tauschii]
comp46866_c1_seq1_len_303	303	gi|475574469|gb|EMT16987.1|	100	27	61.2	6e-10	hypothetical protein F775_52479 [Aegilops tauschii]
comp479812_c0_seq1_len_303	303	gi|326489705|dbj|BAK01833.1|	88.35	103	148.7	1e-40	predicted protein [Hordeum vulgare subsp. vulgare]
comp519100_c0_seq1_len_303	303	gi|474149486|gb|EMS56865.1|	97.53	81	173.3	9e-49	Exportin-4 [Triticum urartu]
comp52332_c0_seq1_len_303	303	gi|326508010|dbj|BAJ86748.1|	82.93	41	65.1	5e-12	predicted protein [Hordeum vulgare subsp. vulgare]
comp532492_c0_seq1_len_303	303	gi|475611794|gb|EMT28215.1|	100	67	133.7	7e-36	BEL1-like homeodomain protein 2 [Aegilops tauschii]
comp601006_c0_seq1_len_303	303	gi|357152326|ref|XP_003576083.1|	93.18	88	154.1	8e-43	PREDICTEDprobable inactive leucine-rich repeat receptor-like protein kinase At1g66830-like [Brachypodium distachyon]
comp6155_c0_seq1_len_303	303	gi|474350511|gb|EMS62973.1|	87.5	32	59.3	3e-09	Protein argonaute MEL1 [Triticum urartu]
comp623744_c0_seq1_len_303	303	gi|475531026|gb|EMT08006.1|	99	100	218	2e-66	Putative LRR receptor-like serine/threonine-protein kinase [Aegilops tauschii]
comp800405_c0_seq1_len_303	303	gi|475615347|gb|EMT29412.1|	100	80	167.5	3e-51	hypothetical protein F775_10644 [Aegilops tauschii]
comp815781_c0_seq1_len_303	303	gi|475459084|gb|EMT01971.1|	96.84	95	157.9	9e-46	hypothetical protein F775_22494 [Aegilops tauschii]
comp845896_c0_seq1_len_303	303	gi|326496923|dbj|BAJ98488.1|	94.25	87	133.7	9e-37	predicted protein [Hordeum vulgare subsp. vulgare]
comp8723_c0_seq1_len_303	303	gi|475400065|gb|EMT00787.1|	91.92	99	181.8	4e-54	Ankyrin repeat and SOCS box protein 3 [Aegilops tauschii]
comp878236_c0_seq1_len_303	303	gi|357125708|ref|XP_003564532.1|	96	100	206.1	1e-62	PREDICTEDuncharacterized protein LOC100825801 [Brachypodium distachyon]
comp87934_c1_seq1_len_303	303	gi|475620985|gb|EMT31299.1|	95.06	81	158.3	3e-45	Squamosa promoter-binding-like protein 3 [Aegilops tauschii]
comp9206_c1_seq1_len_303	303	gi|326497913|dbj|BAJ94819.1|	97	100	191.8	3e-57	predicted protein [Hordeum vulgare subsp. vulgare]
comp9209_c1_seq1_len_303	303	gi|474088307|gb|EMS54751.1|	78.49	93	132.5	1e-34	Receptor-like serine/threonine-protein kinase SD1-8 [Triticum urartu]
contig19903	303	gi|473778472|gb|EMS46026.1|	94.87	39	75.1	1e-16	hypothetical protein TRIUR3_13531 [Triticum urartu]
contig25299	303	gi|242034265|ref|XP_002464527.1|	86.11	36	60.5	3e-29	hypothetical protein SORBIDRAFT_01g020130 [Sorghum bicolor]	gi|241918381|gb|EER91525.1| hypothetical protein SORBIDRAFT_01g020130 [Sorghum bicolor]
contig49287	303	gi|326506392|dbj|BAJ86514.1|	96.23	53	96.7	2e-24	predicted protein [Hordeum vulgare subsp. vulgare]
contig85707	303	gi|482571631|gb|EOA35819.1|	82.35	17	26.6	1e-17	hypothetical protein CARUB_v10021057mg [Capsella rubella]	gi|482571634|gb|EOA35822.1| hypothetical protein CARUB_v10021062mg [Capsella rubella]
contig89851	303	gi|195617120|gb|ACG30390.1|	60.98	41	49.7	1e-07	hypothetical protein [Zea mays]
TCONS_00003022_gene_XLOC_002902	303	gi|336280846|gb|AEI29134.1|	97.56	41	80.1	1e-18	NADH dehydrogenase subunit 4L (chloroplast) [Pharus latifolius]
TCONS_00004419_gene_XLOC_004215	303	gi|357139022|ref|XP_003571085.1|	70	60	50.4	7e-07	PREDICTED23.6 kDa heat shock protein, mitochondrial-like [Brachypodium distachyon]
TCONS_00009054_gene_XLOC_008484	303	gi|475579584|gb|EMT18375.1|	100	69	145.6	3e-40	Ankyrin repeat-containing protein [Aegilops tauschii]
TCONS_00015121_gene_XLOC_014124	303	gi|475555514|gb|EMT12444.1|	93.1	29	60.1	3e-10	Protein ODORANT1 [Aegilops tauschii]
TCONS_00020989_gene_XLOC_019636	303	gi|474343877|gb|EMS62772.1|	100	50	109.4	9e-27	Multiple C2 and transmembrane domain-containing protein 1 [Triticum urartu]
TCONS_00023570_gene_XLOC_021853	303	gi|475601141|gb|EMT24731.1|	93.51	77	134.4	5e-39	Histone H2B.2 [Aegilops tauschii]
TCONS_00024513_gene_XLOC_022905	303	gi|474397743|gb|EMS65818.1|	100	66	147.1	1e-41	hypothetical protein TRIUR3_10678 [Triticum urartu]
comp1034057_c0_seq1_len_304	304	gi|474369354|gb|EMS63715.1|	98.96	96	205.3	2e-64	hypothetical protein TRIUR3_10835 [Triticum urartu]
comp10468_c0_seq1_len_304	304	gi|326501600|dbj|BAK02589.1|	100	79	164.9	6e-47	predicted protein [Hordeum vulgare subsp. vulgare]	gi|326528363|dbj|BAJ93363.1| predicted protein [Hordeum vulgare subsp. vulgare]
comp115533_c1_seq1_len_304	304	gi|473874547|gb|EMS47810.1|	96	75	145.6	8e-42	hypothetical protein TRIUR3_05111 [Triticum urartu]
comp1167153_c0_seq1_len_304	304	gi|326515986|dbj|BAJ88016.1|	90.43	94	151	3e-42	predicted protein [Hordeum vulgare subsp. vulgare]
comp124081_c1_seq1_len_304	304	gi|474407209|gb|EMS66554.1|	96.77	31	67.4	2e-13	60S ribosomal protein L18a [Triticum urartu]
comp1278953_c0_seq1_len_304	304	gi|326499069|dbj|BAK06025.1|	79.37	126	177.9	3e-53	predicted protein [Hordeum vulgare subsp. vulgare]
comp133379_c0_seq1_len_304	304	gi|475618821|gb|EMT30551.1|	81.19	101	144.1	3e-40	Aspartic proteinase nepenthesin-1 [Aegilops tauschii]
comp1339_c1_seq1_len_304	304	gi|482555880|gb|EOA20072.1|	100	25	57.4	2e-26	hypothetical protein CARUB_v10000341mg [Capsella rubella]
comp140664_c0_seq2_len_304	304	gi|6017932|gb|AAF01691.1|AF181453_1	83.33	72	104.8	2e-27	dehydrin [Hordeum vulgare subsp. vulgare]
comp143807_c0_seq3_len_304	304	gi|473992311|gb|EMS51911.1|	98.99	99	191	1e-58	Protein disulfide isomerase-like 1-4 [Triticum urartu]
comp1644925_c0_seq1_len_304	304	gi|25407381|pir||H85073	73	100	124.8	6e-33	probable transposon protein [imported] - Arabidopsis thaliana	gi|5032279|gb|AAD38227.1|AF147264_10 may be a pseudogene [Arabidopsis thaliana]
comp18099_c0_seq1_len_304	304	gi|297796291|ref|XP_002866030.1|	84.62	104	158.7	1e-46	hypothetical protein ARALYDRAFT_357679 [Arabidopsis lyrata subsp. lyrata]	gi|297796293|ref|XP_002866031.1| hypothetical protein ARALYDRAFT_331771 [Arabidopsis lyrata subsp. lyrata]	gi|297311865|gb|EFH42289.1| hypothetical protein ARALYDRAFT_357679 [Arabidopsis lyrata subsp. lyrata]	gi|297311866|gb|EFH42290.1| hypothetical protein ARALYDRAFT_331771 [Arabidopsis lyrata subsp. lyrata]
comp18283_c0_seq1_len_304	304	gi|297819374|ref|XP_002877570.1|	100	35	49.7	1e-15	hypothetical protein ARALYDRAFT_485127 [Arabidopsis lyrata subsp. lyrata]	gi|297323408|gb|EFH53829.1| hypothetical protein ARALYDRAFT_485127 [Arabidopsis lyrata subsp. lyrata]
comp18369_c0_seq1_len_304	304	gi|10176803|dbj|BAB09991.1|	82.09	67	107.5	5e-26	mutator-like transposase-like [Arabidopsis thaliana]
comp18486_c1_seq1_len_304	304	gi|482550784|gb|EOA14978.1|	95.65	23	51.6	9e-07	hypothetical protein CARUB_v10028326mg, partial [Capsella rubella]
comp187147_c0_seq1_len_304	304	gi|473888825|gb|EMS48404.1|	82.93	41	63.5	2e-12	hypothetical protein TRIUR3_01302 [Triticum urartu]
comp18879_c1_seq1_len_304	304	gi|474346994|gb|EMS62897.1|	67.92	106	104.8	4e-26	hypothetical protein TRIUR3_05594 [Triticum urartu]
comp196000_c0_seq1_len_304	304	gi|474379359|gb|EMS64435.1|	77.94	68	78.6	4e-17	Ethylene-responsive transcription factor ESR1 [Triticum urartu]
comp2071_c1_seq1_len_304	304	gi|474216716|gb|EMS59128.1|	98.97	97	214.5	1e-63	Putative endo-1,3(4)-beta-glucanase 2 [Triticum urartu]
comp22180_c1_seq1_len_304	304	gi|473926253|gb|EMS49821.1|	72.92	48	51.2	1e-07	hypothetical protein TRIUR3_22391 [Triticum urartu]
comp2296025_c0_seq1_len_304	304	gi|222424965|dbj|BAH20433.1|	100	39	80.1	6e-18	AT4G04640 [Arabidopsis thaliana]
comp22996_c0_seq1_len_304	304	gi|297834766|ref|XP_002885265.1|	82.61	23	35.8	6e-10	hypothetical protein ARALYDRAFT_479365 [Arabidopsis lyrata subsp. lyrata]	gi|297331105|gb|EFH61524.1| hypothetical protein ARALYDRAFT_479365 [Arabidopsis lyrata subsp. lyrata]
comp2347055_c0_seq1_len_304	304	gi|26451744|dbj|BAC42967.1|	84.15	82	129.4	1e-36	putative peptide methionine sulfoxide reductase msr [Arabidopsis thaliana]
comp23898_c0_seq1_len_304	304	gi|474373826|gb|EMS64057.1|	65.67	67	67.8	3e-13	hypothetical protein TRIUR3_02361 [Triticum urartu]
comp240278_c0_seq1_len_304	304	gi|475597996|gb|EMT23790.1|	52.83	106	68.9	8e-13	Sulfate transporter 3.1 [Aegilops tauschii]
comp24844_c0_seq1_len_304	304	gi|474363103|gb|EMS63347.1|	69.09	55	63.2	1e-11	hypothetical protein TRIUR3_07768 [Triticum urartu]
comp24881_c1_seq1_len_304	304	gi|326489406|dbj|BAK01686.1|	89.62	106	154.5	1e-43	predicted protein [Hordeum vulgare subsp. vulgare]
comp27368_c1_seq1_len_304	304	gi|475581543|gb|EMT18858.1|	88.17	93	93.6	3e-22	hypothetical protein F775_31491 [Aegilops tauschii]
comp2786272_c0_seq1_len_304	304	gi|482549304|gb|EOA13498.1|	80.39	102	140.2	7e-39	hypothetical protein CARUB_v10026556mg [Capsella rubella]
comp2790964_c0_seq1_len_304	304	gi|482562586|gb|EOA26776.1|	77.78	108	124.8	7e-33	hypothetical protein CARUB_v10022862mg [Capsella rubella]
comp28191_c1_seq1_len_304	304	gi|474270731|gb|EMS60862.1|	57.97	69	52.8	4e-07	LRR receptor-like serine/threonine-protein kinase GSO2 [Triticum urartu]
comp286895_c0_seq1_len_304	304	gi|147837006|emb|CAN61562.1|	55	40	27.3	1e-15	hypothetical protein VITISV_039565 [Vitis vinifera]
comp29297_c1_seq1_len_304	304	gi|475606180|gb|EMT26316.1|	92.16	102	185.7	2e-53	Disease resistance protein RPP13 [Aegilops tauschii]
comp2974733_c0_seq1_len_304	304	gi|428171483|gb|EKX40399.1|	58.33	96	53.5	2e-07	hypothetical protein GUITHDRAFT_142722 [Guillardia theta CCMP2712]
comp299169_c0_seq1_len_304	304	gi|475551227|gb|EMT11596.1|	94.44	90	169.9	1e-49	Mitochondrial inner membrane protein OXA1 [Aegilops tauschii]
comp31117_c0_seq1_len_304	304	gi|168066133|ref|XP_001784997.1|	90	100	171.8	1e-51	predicted protein [Physcomitrella patens subsp. patens]	gi|168066153|ref|XP_001785007.1| predicted protein [Physcomitrella patens subsp. patens]	gi|168066157|ref|XP_001785009.1| predicted protein [Physcomitrella patens subsp. patens]	gi|162663414|gb|EDQ50178.1| predicted protein [Physcomitrella patens subsp. patens]	gi|162663424|gb|EDQ50188.1| predicted protein [Physcomitrella patens subsp. patens]	gi|162663426|gb|EDQ50190.1| predicted protein [Physcomitrella patens subsp. patens]
comp313202_c0_seq1_len_304	304	gi|482566085|gb|EOA30274.1|	59.21	76	74.3	1e-14	hypothetical protein CARUB_v10013395mg [Capsella rubella]
comp319995_c0_seq1_len_304	304	gi|482563542|gb|EOA27732.1|	85	40	62.4	4e-11	hypothetical protein CARUB_v10023885mg, partial [Capsella rubella]
comp3232915_c0_seq1_len_304	304	gi|475521553|gb|EMT06641.1|	82.88	111	184.1	1e-56	hypothetical protein F775_05238 [Aegilops tauschii]
comp32361_c1_seq1_len_304	304	gi|475539772|gb|EMT09472.1|	98.02	101	196.4	7e-58	Poly (ADP-ribose) polymerase 3 [Aegilops tauschii]
comp32697_c0_seq1_len_304	304	gi|357136280|ref|XP_003569733.1|	74.29	70	77.8	2e-16	PREDICTEDGTP-binding protein At2g22870-like [Brachypodium distachyon]
comp3283726_c0_seq1_len_304	304	gi|9758853|dbj|BAB09379.1|	56.25	112	85.5	3e-18	non-LTR retroelement reverse transcriptase-like protein [Arabidopsis thaliana]
comp33399_c1_seq2_len_304	304	gi|474174441|gb|EMS57711.1|	71.43	91	117.1	6e-30	Aluminum-activated malate transporter 12 [Triticum urartu]
comp34151_c0_seq1_len_304	304	gi|474414604|gb|EMS67114.1|	68.92	74	70.5	3e-14	hypothetical protein TRIUR3_17252 [Triticum urartu]
comp3522_c0_seq1_len_304	304	gi|475607066|gb|EMT26579.1|	100	101	215.3	6e-66	hypothetical protein F775_06134 [Aegilops tauschii]
comp35292_c1_seq2_len_304	304	gi|357162818|ref|XP_003579533.1|	95	100	189.5	1e-55	PREDICTEDprobable receptor-like protein kinase At1g49730-like [Brachypodium distachyon]
comp35822_c1_seq1_len_304	304	gi|42564082|ref|NP_187832.2|	86	50	84.3	2e-18	serine carboxypeptidase-like 15 [Arabidopsis thaliana]	gi|125987773|sp|Q9C7D2.2|SCP15_ARATH RecNameFull=Serine carboxypeptidase-like 15; FlagsPrecursor	gi|15795145|dbj|BAB03133.1| serine carboxypeptidase [Arabidopsis thaliana]	gi|332641650|gb|AEE75171.1| serine carboxypeptidase-like 15 [Arabidopsis thaliana]
comp36079_c1_seq1_len_304	304	gi|326519676|dbj|BAK00211.1|	93.14	102	148.7	3e-42	predicted protein [Hordeum vulgare subsp. vulgare]
comp3641656_c0_seq1_len_304	304	gi|297788616|ref|XP_002862380.1|	89.36	47	79.3	1e-18	predicted protein [Arabidopsis lyrata subsp. lyrata]	gi|297307838|gb|EFH38638.1| predicted protein [Arabidopsis lyrata subsp. lyrata]
comp369548_c0_seq1_len_304	304	gi|474274186|gb|EMS61003.1|	94.81	77	146.4	1e-42	Peroxidase 2 [Triticum urartu]
comp3718929_c0_seq1_len_304	304	gi|297835892|ref|XP_002885828.1|	100	22	48.1	1e-27	SH3 domain-containing protein [Arabidopsis lyrata subsp. lyrata]	gi|297331668|gb|EFH62087.1| SH3 domain-containing protein [Arabidopsis lyrata subsp. lyrata]
comp3744952_c0_seq1_len_304	304	gi|3461840|gb|AAC33226.1|	74.49	98	110.5	7e-27	putative non-LTR retroelement reverse transcriptase [Arabidopsis thaliana]
comp37482_c0_seq4_len_304	304	gi|475539254|gb|EMT09370.1|	75	44	52.8	6e-08	Ribulose bisphosphate carboxylase small chain PW9, chloroplastic [Aegilops tauschii]
comp3817047_c0_seq1_len_304	304	gi|482554823|gb|EOA19016.1|	97.96	49	99	2e-23	hypothetical protein CARUB_v10007667mg [Capsella rubella]
comp3846277_c0_seq1_len_304	304	gi|312281483|dbj|BAJ33607.1|	96.63	89	171	2e-49	unnamed protein product [Thellungiella halophila]
comp385719_c0_seq1_len_304	304	gi|38679333|gb|AAR26488.1|	67.33	150	180.3	2e-55	harpin binding protein 1 [Triticum aestivum]
comp3896497_c0_seq1_len_304	304	gi|326517447|dbj|BAK00090.1|	96	25	52	5e-07	predicted protein [Hordeum vulgare subsp. vulgare]
comp39066_c0_seq5_len_304	304	gi|475484238|gb|EMT03101.1|	96.1	77	129.4	1e-37	hypothetical protein F775_17701 [Aegilops tauschii]
comp3924786_c0_seq1_len_304	304	gi|130845790|gb|ABO32545.1|	97.03	101	191.4	7e-56	LOX [Brassica oleracea var. gemmifera]
comp395129_c0_seq1_len_304	304	gi|357134833|ref|XP_003569020.1|	76.6	47	56.6	7e-09	PREDICTEDprobable membrane-associated kinase regulator 3-like [Brachypodium distachyon]
comp3951756_c0_seq1_len_304	304	gi|297850202|ref|XP_002892982.1|	80.95	21	31.6	9e-13	hypothetical protein ARALYDRAFT_472022 [Arabidopsis lyrata subsp. lyrata]	gi|297338824|gb|EFH69241.1| hypothetical protein ARALYDRAFT_472022 [Arabidopsis lyrata subsp. lyrata]
comp397575_c1_seq1_len_304	304	gi|9954746|gb|AAG09097.1|AC009323_8	80.2	101	141.4	1e-37	Putative retroelement polyprotein [Arabidopsis thaliana]
comp3988095_c0_seq1_len_304	304	gi|18395422|ref|NP_564213.1|	96.88	32	58.9	4e-10	ribosomal protein L19 family protein [Arabidopsis thaliana]	gi|15146228|gb|AAK83597.1| At1g24240/F3I6_17 [Arabidopsis thaliana]	gi|19699146|gb|AAL90939.1| At1g24240/F3I6_17 [Arabidopsis thaliana]	gi|332192378|gb|AEE30499.1| Ribosomal protein L19 family protein [Arabidopsis thaliana]
comp3997851_c0_seq1_len_304	304	gi|62321204|dbj|BAD94367.1|	96.88	32	66.2	1e-12	plasma membrane proton ATPase [Arabidopsis thaliana]
comp4028735_c0_seq1_len_304	304	gi|297848734|ref|XP_002892248.1|	60.98	82	83.6	2e-18	arginine N-methyltransferase family protein [Arabidopsis lyrata subsp. lyrata]	gi|297338090|gb|EFH68507.1| arginine N-methyltransferase family protein [Arabidopsis lyrata subsp. lyrata]
comp407412_c0_seq1_len_304	304	gi|475589412|gb|EMT21149.1|	83.51	97	149.4	5e-41	Protein FAR1-RELATED SEQUENCE 3 [Aegilops tauschii]
comp4102309_c0_seq1_len_304	304	gi|12321909|gb|AAG50988.1|AC036106_1	89.19	37	70.1	5e-13	hypothetical protein; 8379-15114 [Arabidopsis thaliana]	gi|7549646|gb|AAF63831.1| unknown protein [Arabidopsis thaliana]
comp411_c0_seq1_len_304	304	gi|326533356|dbj|BAJ93650.1|	97.03	101	178.3	1e-51	predicted protein [Hordeum vulgare subsp. vulgare]
comp4110746_c0_seq1_len_304	304	gi|4454005|emb|CAA23058.1|	100	30	65.5	6e-12	putative protein [Arabidopsis thaliana]	gi|7269367|emb|CAB79426.1| putative protein [Arabidopsis thaliana]
comp41676_c2_seq2_len_304	304	gi|473941366|gb|EMS50341.1|	56.52	23	21.2	3e-07	hypothetical protein TRIUR3_18241 [Triticum urartu]
comp4208509_c0_seq1_len_304	304	gi|10177197|dbj|BAB10385.1|	84.21	38	50.8	1e-06	unnamed protein product [Arabidopsis thaliana]
comp424275_c0_seq1_len_304	304	gi|326533512|dbj|BAK05287.1|	98.82	85	143.7	1e-41	predicted protein [Hordeum vulgare subsp. vulgare]
comp4320469_c0_seq1_len_304	304	gi|297802524|ref|XP_002869146.1|	83	100	149.1	1e-40	hypothetical protein ARALYDRAFT_491219 [Arabidopsis lyrata subsp. lyrata]	gi|297314982|gb|EFH45405.1| hypothetical protein ARALYDRAFT_491219 [Arabidopsis lyrata subsp. lyrata]
comp432326_c2_seq1_len_304	304	gi|475587356|gb|EMT20528.1|	100	28	64.3	4e-11	Serine carboxypeptidase-like 51 [Aegilops tauschii]
comp43762_c0_seq5_len_304	304	gi|326527209|dbj|BAK04546.1|	100	97	193.7	2e-58	predicted protein [Hordeum vulgare subsp. vulgare]
comp4423747_c0_seq1_len_304	304	gi|18402623|ref|NP_565720.1|	91.78	73	108.6	2e-29	inhibitor-3 [Arabidopsis thaliana]	gi|20197895|gb|AAM15305.1| Expressed protein [Arabidopsis thaliana]	gi|106879151|gb|ABF82605.1| At2g31305 [Arabidopsis thaliana]	gi|330253431|gb|AEC08525.1| inhibitor-3 [Arabidopsis thaliana]
comp446711_c0_seq1_len_304	304	gi|125537847|gb|EAY84242.1|	68.06	72	75.1	8e-16	hypothetical protein OsI_05624 [Oryza sativa Indica Group]
comp447692_c2_seq1_len_304	304	gi|326490515|dbj|BAJ84921.1|	76.47	85	119.8	3e-31	predicted protein [Hordeum vulgare subsp. vulgare]
comp450224_c2_seq1_len_304	304	gi|89257624|gb|ABD65112.1|	79.41	34	54.3	1e-08	hypothetical protein 31.t00014 [Brassica oleracea]
comp451491_c0_seq1_len_304	304	gi|125537847|gb|EAY84242.1|	73.13	67	80.5	1e-17	hypothetical protein OsI_05624 [Oryza sativa Indica Group]
comp459257_c1_seq1_len_304	304	gi|222834584|gb|EEE73047.1|	61.11	54	47.4	2e-06	predicted protein [Populus trichocarpa]
comp46058_c1_seq2_len_304	304	gi|475545457|gb|EMT10500.1|	77.67	103	147.5	2e-42	hypothetical protein F775_11827 [Aegilops tauschii]
comp46413_c0_seq10_len_304	304	gi|475559762|gb|EMT13420.1|	90.1	101	174.9	1e-50	hypothetical protein F775_07416 [Aegilops tauschii]
comp467771_c0_seq1_len_304	304	gi|326504932|dbj|BAK06757.1|	79.69	64	89.4	4e-20	predicted protein [Hordeum vulgare subsp. vulgare]
comp481072_c0_seq1_len_304	304	gi|475568896|gb|EMT15627.1|	100	28	56.2	1e-08	hypothetical protein F775_43694 [Aegilops tauschii]
comp493096_c0_seq1_len_304	304	gi|473877647|gb|EMS47882.1|	79.01	81	120.9	1e-30	Protein FAR1-RELATED SEQUENCE 5 [Triticum urartu]
comp55487_c1_seq1_len_304	304	gi|312618322|gb|ADR00313.1|	98.96	96	189.1	2e-56	phosphoinositide-specific phospholipase C1 [Triticum aestivum]
comp5786_c0_seq1_len_304	304	gi|297798422|ref|XP_002867095.1|	96.55	29	59.7	1e-23	beta-galactosidase 11 [Arabidopsis lyrata subsp. lyrata]	gi|297312931|gb|EFH43354.1| beta-galactosidase 11 [Arabidopsis lyrata subsp. lyrata]
comp582322_c0_seq1_len_304	304	gi|357131577|ref|XP_003567413.1|	94.55	55	104.4	6e-25	PREDICTEDmannosyl-oligosaccharide glucosidase-like [Brachypodium distachyon]
comp5855_c0_seq1_len_304	304	gi|326530380|dbj|BAJ97616.1|	95.38	65	126.3	7e-34	predicted protein [Hordeum vulgare subsp. vulgare]	gi|326531912|dbj|BAK01332.1| predicted protein [Hordeum vulgare subsp. vulgare]
comp736224_c0_seq1_len_304	304	gi|475595092|gb|EMT22907.1|	97.18	71	138.7	8e-39	hypothetical protein F775_22163 [Aegilops tauschii]
comp7562_c0_seq1_len_304	304	gi|4538901|emb|CAB39638.1|	68.18	44	46.6	1e-13	RNA-directed DNA polymerase-like protein [Arabidopsis thaliana]	gi|7267666|emb|CAB78094.1| RNA-directed DNA polymerase-like protein [Arabidopsis thaliana]
comp78648_c0_seq1_len_304	304	gi|114848906|gb|ABI83667.1|	91.09	101	149.1	3e-43	GSK1 transcription factor 1 [Triticum aestivum]
comp8905_c1_seq1_len_304	304	gi|15225082|ref|NP_181470.1|	83	100	154.8	2e-43	exocyst subunit exo70 family protein H2 [Arabidopsis thaliana]	gi|330254573|gb|AEC09667.1| exocyst subunit exo70 family protein H2 [Arabidopsis thaliana]
contig89166	304	gi|474221371|gb|EMS59266.1|	94.87	39	84.7	6e-18	Threonyl-tRNA synthetase, mitochondrial [Triticum urartu]
TCONS_00000584_gene_XLOC_000580	304	gi|150246873|emb|CAM96511.1|	97.98	99	203.8	1e-62	putative PF02458-family acyl transferase 1 [Triticum aestivum]
TCONS_00001022_gene_XLOC_001004	304	gi|475458017|gb|EMT01911.1|	83.33	36	53.1	8e-08	Alpha-amylase type A isozyme [Aegilops tauschii]
TCONS_00004322_gene_XLOC_004088	304	gi|326490858|dbj|BAJ90096.1|	100	46	97.8	1e-23	predicted protein [Hordeum vulgare subsp. vulgare]
TCONS_00005674_gene_XLOC_005352	304	gi|475507449|gb|EMT04950.1|	81.82	77	109.4	2e-28	hypothetical protein F775_18737 [Aegilops tauschii]
TCONS_00011971_gene_XLOC_011189	304	gi|296033751|gb|ADG84753.1|	100	100	202.2	3e-65	PsbA [Dianthus pygmaeus]
TCONS_00012822_gene_XLOC_011993	304	gi|118430298|ref|YP_874732.1|	96.77	62	123.2	3e-34	ATP synthase CF0 B subunit [Agrostis stolonifera]	gi|226694430|sp|A1EA04.1|ATPF_AGRST RecNameFull=ATP synthase subunit b, chloroplastic; AltNameFull=ATP synthase F(0) sector subunit b; AltNameFull=ATPase subunit I	gi|118201207|gb|ABK79576.1| ATP synthase CF0 subunit I [Agrostis stolonifera]
TCONS_00017195_gene_XLOC_016073	304	gi|326528085|dbj|BAJ89094.1|	100	80	159.1	1e-47	predicted protein [Hordeum vulgare subsp. vulgare]
TCONS_00018105_gene_XLOC_016840	304	gi|475461095|gb|EMT02043.1|	72.62	84	98.2	1e-23	Sulfotransferase 17 [Aegilops tauschii]
TCONS_00022614_gene_XLOC_021149	304	gi|474375115|gb|EMS64122.1|	100	39	84.3	4e-20	Non-specific lipid-transfer protein 2G [Triticum urartu]
comp1011_c1_seq1_len_305	305	gi|475482839|gb|EMT03004.1|	100	79	165.6	1e-51	hypothetical protein F775_08569 [Aegilops tauschii]
comp10306_c1_seq1_len_305	305	gi|474373554|gb|EMS64009.1|	53.09	81	51.2	1e-07	hypothetical protein TRIUR3_03741 [Triticum urartu]
comp1072_c1_seq1_len_305	305	gi|475405440|gb|EMT00843.1|	85.29	68	109.4	1e-27	hypothetical protein F775_21139 [Aegilops tauschii]
comp108940_c0_seq1_len_305	305	gi|475618879|gb|EMT30579.1|	85.71	42	72.8	6e-14	Putative disease resistance protein RGA3 [Aegilops tauschii]
comp1097677_c0_seq1_len_305	305	gi|357111192|ref|XP_003557398.1|	61.97	71	65.5	8e-12	PREDICTEDcycloartenol-C-24-methyltransferase 1-like [Brachypodium distachyon]
comp11485_c0_seq1_len_305	305	gi|475493222|gb|EMT03698.1|	76.92	78	90.9	3e-20	hypothetical protein F775_02260 [Aegilops tauschii]
comp1170113_c0_seq1_len_305	305	gi|357150439|ref|XP_003575459.1|	74.75	99	136.7	3e-37	PREDICTEDuncharacterized protein LOC100836274 [Brachypodium distachyon]
comp11781_c0_seq1_len_305	305	gi|3323581|gb|AAC26635.1|	96.61	59	106.7	8e-28	two-component response regulator homolog [Arabidopsis thaliana]
comp123031_c1_seq1_len_305	305	gi|79515670|ref|NP_197295.2|	80	25	26.9	2e-09	MIF4G domain and MA3 domain-containing protein [Arabidopsis thaliana]	gi|332005105|gb|AED92488.1| MIF4G domain and MA3 domain-containing protein [Arabidopsis thaliana]
comp126020_c0_seq1_len_305	305	gi|475586987|gb|EMT20428.1|	95.05	101	193.4	2e-62	Fruit bromelain [Aegilops tauschii]
comp134243_c1_seq1_len_305	305	gi|475569919|gb|EMT15870.1|	82.35	34	54.7	5e-09	hypothetical protein F775_24258 [Aegilops tauschii]
comp137275_c1_seq1_len_305	305	gi|474019622|gb|EMS52827.1|	100	27	54.7	9e-09	4-coumarate--CoA ligase-like 5 [Triticum urartu]
comp141517_c0_seq1_len_305	305	gi|218189938|gb|EEC72365.1|	67.06	85	85.1	3e-19	hypothetical protein OsI_05623 [Oryza sativa Indica Group]
comp141967_c0_seq4_len_305	305	gi|222834591|gb|EEE73054.1|	77.5	40	52.4	4e-08	predicted protein [Populus trichocarpa]
comp14641_c0_seq1_len_305	305	gi|482553665|gb|EOA17858.1|	90.38	52	89.7	2e-21	hypothetical protein CARUB_v10006263mg [Capsella rubella]
comp1865_c1_seq1_len_305	305	gi|474015822|gb|EMS52692.1|	89.58	96	150.6	2e-42	hypothetical protein TRIUR3_09976 [Triticum urartu]
comp19400_c0_seq1_len_305	305	gi|222838934|gb|EEE77285.1|	63.64	55	56.6	1e-09	predicted protein [Populus trichocarpa]
comp19445_c1_seq1_len_305	305	gi|357116794|ref|XP_003560162.1|	62.82	78	55.8	2e-08	PREDICTEDputative nuclease HARBI1-like [Brachypodium distachyon]
comp19606_c1_seq1_len_305	305	gi|475515577|gb|EMT05874.1|	84.31	102	144.8	8e-40	hypothetical protein F775_12979 [Aegilops tauschii]
comp1961163_c0_seq1_len_305	305	gi|11994796|dbj|BAB03186.1|	93.07	101	180.3	3e-51	En/Spm transposon protein-like [Arabidopsis thaliana]
comp2179033_c0_seq1_len_305	305	gi|474445184|gb|EMS68557.1|	95.05	101	201.1	2e-60	hypothetical protein TRIUR3_17882 [Triticum urartu]
comp2185278_c0_seq1_len_305	305	gi|297789990|ref|XP_002862912.1|	96	75	141.4	6e-40	hypothetical protein ARALYDRAFT_359293 [Arabidopsis lyrata subsp. lyrata]	gi|297308682|gb|EFH39171.1| hypothetical protein ARALYDRAFT_359293 [Arabidopsis lyrata subsp. lyrata]
comp22050_c1_seq1_len_305	305	gi|475612138|gb|EMT28312.1|	94.06	101	188.3	4e-55	hypothetical protein F775_04498 [Aegilops tauschii]
comp22349_c2_seq1_len_305	305	gi|40644802|emb|CAE53909.1|	89.9	99	162.5	6e-48	putative SWIM protein [Triticum aestivum]
comp22350_c2_seq1_len_305	305	gi|475507949|gb|EMT05009.1|	72.5	40	56.2	2e-08	Protein BRASSINOSTEROID INSENSITIVE 1 [Aegilops tauschii]
comp2264953_c0_seq1_len_305	305	gi|297805848|ref|XP_002870808.1|	65.38	52	52	7e-07	hypothetical protein ARALYDRAFT_916421 [Arabidopsis lyrata subsp. lyrata]	gi|297316644|gb|EFH47067.1| hypothetical protein ARALYDRAFT_916421 [Arabidopsis lyrata subsp. lyrata]
comp2268727_c0_seq1_len_305	305	gi|297815998|ref|XP_002875882.1|	100	43	84.7	9e-18	hypothetical protein ARALYDRAFT_323420 [Arabidopsis lyrata subsp. lyrata]	gi|297321720|gb|EFH52141.1| hypothetical protein ARALYDRAFT_323420 [Arabidopsis lyrata subsp. lyrata]
comp23756_c1_seq1_len_305	305	gi|475588567|gb|EMT20905.1|	91.3	46	87.4	7e-21	hypothetical protein F775_31664 [Aegilops tauschii]
comp23886_c0_seq1_len_305	305	gi|326489241|dbj|BAK01604.1|	77.27	88	86.7	4e-19	predicted protein [Hordeum vulgare subsp. vulgare]
comp23971_c0_seq1_len_305	305	gi|475570076|gb|EMT15923.1|	92.78	97	172.2	7e-51	hypothetical protein F775_05874 [Aegilops tauschii]
comp26982_c0_seq1_len_305	305	gi|116309424|emb|CAH66499.1|	66.67	42	45.1	5e-13	H0321H01.8 [Oryza sativa Indica Group]
comp276022_c0_seq1_len_305	305	gi|474242087|gb|EMS59877.1|	98.61	72	137.5	2e-36	ETO1-like protein 1 [Triticum urartu]
comp27621_c0_seq1_len_305	305	gi|326491771|dbj|BAJ94363.1|	93.22	59	115.9	3e-29	predicted protein [Hordeum vulgare subsp. vulgare]
comp28017_c1_seq1_len_305	305	gi|475509343|gb|EMT05177.1|	85.15	101	156.4	2e-44	hypothetical protein F775_06741 [Aegilops tauschii]
comp28229_c1_seq1_len_305	305	gi|21741227|emb|CAD40938.1|	86.54	104	165.6	1e-49	OSJNBb0048E02.14 [Oryza sativa Japonica Group]	gi|116309718|emb|CAH66763.1| OSIGBa0115M15.1 [Oryza sativa Indica Group]
comp2849068_c0_seq1_len_305	305	gi|51969570|dbj|BAD43477.1|	80	25	38.9	2e-09	unnamed protein product [Arabidopsis thaliana]
comp2867873_c0_seq1_len_305	305	gi|18140858|gb|AAL60451.1|AF402992_1	90.91	33	60.8	9e-11	HUELLENLOS [Arabidopsis thaliana]
comp28686_c1_seq1_len_305	305	gi|326519296|dbj|BAJ96647.1|	97.03	101	198.4	1e-61	predicted protein [Hordeum vulgare subsp. vulgare]
comp2909179_c0_seq1_len_305	305	gi|222424664|dbj|BAH20286.1|	93.55	31	51.2	3e-19	AT4G24490 [Arabidopsis thaliana]
comp29447_c0_seq1_len_305	305	gi|475626653|gb|EMT33426.1|	63.1	84	100.5	1e-23	hypothetical protein F775_14362 [Aegilops tauschii]
comp3022861_c0_seq1_len_305	305	gi|3461840|gb|AAC33226.1|	58.06	62	60.1	1e-09	putative non-LTR retroelement reverse transcriptase [Arabidopsis thaliana]
comp3061514_c0_seq1_len_305	305	gi|4874272|gb|AAD31337.1|AC007354_10	94.83	58	104.4	1e-24	Strong similarity to gb|Y09533 involved in starch metabolism from Solanum tuberosum and contains a PF|01326 Pyruvate phosphate dikinase, PEP/pyruvate binding domain. EST gb|N96757 comes from this gene [Arabidopsis thaliana]
comp30710_c1_seq1_len_305	305	gi|326496973|dbj|BAJ98513.1|	98.02	101	198.4	1e-58	predicted protein [Hordeum vulgare subsp. vulgare]
comp308126_c0_seq1_len_305	305	gi|14190449|gb|AAK55705.1|AF378902_1	75.25	101	139.8	2e-41	At1g14320/F14L17_28 [Arabidopsis thaliana]	gi|15215903|gb|AAK91495.1| At1g14320/F14L17_28 [Arabidopsis thaliana]
comp30841_c2_seq1_len_305	305	gi|326501242|dbj|BAJ98852.1|	98.02	101	199.9	3e-59	predicted protein [Hordeum vulgare subsp. vulgare]
comp3106465_c0_seq1_len_305	305	gi|15219457|ref|NP_177480.1|	89.29	28	52	2e-21	sucrose synthase 6 [Arabidopsis thaliana]	gi|75263139|sp|Q9FX32.1|SUS6_ARATH RecNameFull=Sucrose synthase 6; Short=AtSUS6; AltNameFull=Sucrose-UDP glucosyltransferase 6	gi|332197329|gb|AEE35450.1| sucrose synthase 6 [Arabidopsis thaliana]
comp311676_c0_seq1_len_305	305	gi|310897868|emb|CBL29241.1|	95.24	42	81.3	8e-18	endonuclease precursor [Fourraea alpina]
comp3120545_c0_seq1_len_305	305	gi|10176701|dbj|BAB09923.1|	66.67	66	75.1	1e-14	copia-like retrotransposable element [Arabidopsis thaliana]
comp3124468_c0_seq1_len_305	305	gi|482551248|gb|EOA15441.1|	100	101	201.4	2e-59	hypothetical protein CARUB_v10004083mg [Capsella rubella]
comp31245_c0_seq1_len_305	305	gi|351723807|ref|NP_001236268.1|	64.52	62	62	3e-11	uncharacterized protein LOC100306012 [Glycine max]
comp31408_c6_seq1_len_305	305	gi|470147559|ref|XP_004309359.1|	89.11	101	162.5	1e-46	PREDICTEDuncharacterized protein LOC101303082, partial [Fragaria vesca subsp. vesca]
comp317051_c1_seq1_len_305	305	gi|414868093|tpg|DAA46650.1|	100	45	86.7	6e-21	TPAhypothetical protein ZEAMMB73_484923 [Zea mays]
comp31900_c1_seq1_len_305	305	gi|475627014|gb|EMT33543.1|	85.07	67	93.2	1e-21	hypothetical protein F775_23998 [Aegilops tauschii]
comp3199747_c0_seq1_len_305	305	gi|11994411|dbj|BAB02413.1|	95.16	62	120.6	5e-31	protein kinase [Arabidopsis thaliana]	gi|44917455|gb|AAS49052.1| At3g12690 [Arabidopsis thaliana]	gi|56381937|gb|AAV85687.1| At3g12690 [Arabidopsis thaliana]	gi|332641712|gb|AEE75233.1| AGC kinase 1.5 [Arabidopsis thaliana]	gi|332641713|gb|AEE75234.1| AGC kinase 1.5 [Arabidopsis thaliana]	gi|332641714|gb|AEE75235.1| AGC kinase 1.5 [Arabidopsis thaliana]
comp320087_c1_seq1_len_305	305	gi|475448985|gb|EMT01640.1|	97.06	102	203.8	9e-64	Putative inactive purple acid phosphatase 16 [Aegilops tauschii]
comp32114_c1_seq1_len_305	305	gi|326491415|dbj|BAJ94185.1|	94	100	172.6	3e-54	predicted protein [Hordeum vulgare subsp. vulgare]
comp32816_c1_seq2_len_305	305	gi|473970905|gb|EMS51443.1|	100	72	152.5	1e-44	Chlorophyllase-2, chloroplastic [Triticum urartu]
comp331458_c1_seq1_len_305	305	gi|297839831|ref|XP_002887797.1|	96	50	100.5	1e-24	predicted protein [Arabidopsis lyrata subsp. lyrata]	gi|297333638|gb|EFH64056.1| predicted protein [Arabidopsis lyrata subsp. lyrata]
comp33159_c1_seq2_len_305	305	gi|474214041|gb|EMS59001.1|	94	50	94	9e-24	hypothetical protein TRIUR3_21105 [Triticum urartu]
comp33278_c1_seq1_len_305	305	gi|475574369|gb|EMT16972.1|	90.18	112	214.2	1e-66	Putative transporter [Aegilops tauschii]
comp33293_c1_seq1_len_305	305	gi|326488157|dbj|BAJ89917.1|	98.02	101	190.3	9e-56	predicted protein [Hordeum vulgare subsp. vulgare]	gi|326532824|dbj|BAJ89257.1| predicted protein [Hordeum vulgare subsp. vulgare]
comp33563_c0_seq1_len_305	305	gi|475610388|gb|EMT27726.1|	73.85	65	76.6	3e-15	hypothetical protein F775_21481 [Aegilops tauschii]
comp34378_c1_seq1_len_305	305	gi|475622417|gb|EMT31867.1|	90.32	31	48.1	9e-06	Nucleosome assembly protein 1-like protein 1 [Aegilops tauschii]
comp34697_c0_seq4_len_305	305	gi|475618022|gb|EMT30316.1|	70.1	97	97.8	1e-23	hypothetical protein F775_00524 [Aegilops tauschii]
comp35611_c0_seq1_len_305	305	gi|474186542|gb|EMS57960.1|	98.97	97	208.8	8e-64	hypothetical protein TRIUR3_07886 [Triticum urartu]
comp3592742_c0_seq1_len_305	305	gi|19424017|gb|AAL87289.1|	51.35	74	62.8	2e-11	putative sorting nexin protein [Arabidopsis thaliana]
comp37321_c0_seq5_len_305	305	gi|475604861|gb|EMT25863.1|	95.35	86	167.9	1e-50	hypothetical protein F775_24290 [Aegilops tauschii]
comp3770105_c0_seq1_len_305	305	gi|334185482|ref|NP_188618.3|	91.49	47	79.3	3e-16	pre-mRNA-processing protein 40C [Arabidopsis thaliana]	gi|75335442|sp|Q9LT25.1|PR40C_ARATH RecNameFull=Pre-mRNA-processing protein 40C; AltNameFull=Mediator of RNA polymerase II transcription subunit 35c; AltNameFull=Transcription elongation regulator 1	gi|332642777|gb|AEE76298.1| pre-mRNA-processing protein 40C [Arabidopsis thaliana]
comp3775828_c0_seq1_len_305	305	gi|4567266|gb|AAD23679.1|	64.36	101	101.3	9e-24	putative retroelement pol polyprotein [Arabidopsis thaliana]
comp3798246_c0_seq1_len_305	305	gi|297791713|ref|XP_002863741.1|	74.47	47	68.9	6e-13	hypothetical protein ARALYDRAFT_917455 [Arabidopsis lyrata subsp. lyrata]	gi|297309576|gb|EFH40000.1| hypothetical protein ARALYDRAFT_917455 [Arabidopsis lyrata subsp. lyrata]
comp3819659_c0_seq1_len_305	305	gi|297842693|ref|XP_002889228.1|	94.12	34	69.7	5e-13	hypothetical protein ARALYDRAFT_340056 [Arabidopsis lyrata subsp. lyrata]	gi|297335069|gb|EFH65487.1| hypothetical protein ARALYDRAFT_340056 [Arabidopsis lyrata subsp. lyrata]
comp387900_c0_seq1_len_305	305	gi|145334543|ref|NP_001078617.1|	100	64	130.6	3e-36	26S proteasome non-ATPase regulatory subunit 14 [Arabidopsis thaliana]	gi|332005799|gb|AED93182.1| 26S proteasome non-ATPase regulatory subunit 14 [Arabidopsis thaliana]
comp39652_c1_seq5_len_305	305	gi|474353828|gb|EMS63089.1|	92.08	101	183.7	1e-54	Nuclear pore complex protein Nup98-Nup96 [Triticum urartu]
comp397679_c0_seq1_len_305	305	gi|218189938|gb|EEC72365.1|	68.37	98	89.7	8e-21	hypothetical protein OsI_05623 [Oryza sativa Indica Group]
comp399502_c0_seq1_len_305	305	gi|222873978|gb|EEF11109.1|	73.75	80	88.6	6e-22	predicted protein [Populus trichocarpa]
comp403866_c2_seq1_len_305	305	gi|25518651|pir||F86382	51.19	84	61.6	2e-10	hypothetical protein F4F7.14 - Arabidopsis thaliana
comp4092571_c0_seq1_len_305	305	gi|7767672|gb|AAF69169.1|AC007915_21	67.74	31	36.6	6e-10	F27F5.21 [Arabidopsis thaliana]
comp41322_c0_seq5_len_305	305	gi|473907027|gb|EMS49410.1|	63.55	107	110.5	1e-29	hypothetical protein TRIUR3_26496 [Triticum urartu]
comp414032_c1_seq1_len_305	305	gi|18643963|emb|CAD22555.1|	80	35	52	6e-08	reverse transcriptase [Brassica oleracea var. viridis]
comp4141569_c0_seq1_len_305	305	gi|473963911|gb|EMS51171.1|	72.5	40	49.3	3e-06	hypothetical protein TRIUR3_31408 [Triticum urartu]
comp416486_c0_seq1_len_305	305	gi|475597742|gb|EMT23702.1|	98.02	101	204.9	6e-62	Pentatricopeptide repeat-containing protein [Aegilops tauschii]
comp4172414_c0_seq1_len_305	305	gi|297841469|ref|XP_002888616.1|	76.92	78	98.2	6e-23	hypothetical protein ARALYDRAFT_475871 [Arabidopsis lyrata subsp. lyrata]	gi|297334457|gb|EFH64875.1| hypothetical protein ARALYDRAFT_475871 [Arabidopsis lyrata subsp. lyrata]
comp423990_c0_seq1_len_305	305	gi|4773895|gb|AAD29768.1|AF076243_15	95.05	101	184.9	3e-53	putative polyprotein [Arabidopsis thaliana]	gi|7267198|emb|CAB77909.1| putative polyprotein [Arabidopsis thaliana]
comp43052_c3_seq1_len_305	305	gi|326489249|dbj|BAK01608.1|	90.1	101	165.6	6e-49	predicted protein [Hordeum vulgare subsp. vulgare]
comp441017_c1_seq1_len_305	305	gi|51102308|gb|AAT95867.1|	62.82	78	67	1e-13	putative transposase [Brassica juncea]
comp443640_c2_seq1_len_305	305	gi|475501328|gb|EMT04321.1|	91.09	101	176.8	5e-50	Disease resistance protein RGA2 [Aegilops tauschii]
comp4469_c1_seq1_len_305	305	gi|357131472|ref|XP_003567361.1|	94.06	101	194.5	1e-57	PREDICTEDprobable methyltransferase PMT19-like [Brachypodium distachyon]
comp447080_c0_seq1_len_305	305	gi|222832842|gb|EEE71319.1|	59.57	47	51.6	4e-08	predicted protein [Populus trichocarpa]
comp45000_c0_seq4_len_305	305	gi|474108219|gb|EMS55507.1|	79.55	44	59.3	1e-09	Cycloartenol-C-24-methyltransferase 1 [Triticum urartu]
comp451384_c0_seq1_len_305	305	gi|326506356|dbj|BAJ86496.1|	88.24	85	134.8	1e-37	predicted protein [Hordeum vulgare subsp. vulgare]
comp45596_c0_seq1_len_305	305	gi|475624218|gb|EMT32516.1|	100	26	56.6	2e-09	hypothetical protein F775_02941 [Aegilops tauschii]
comp46345_c1_seq5_len_305	305	gi|357166776|ref|XP_003580845.1|	98.82	85	165.2	3e-47	PREDICTEDexocyst complex component 7-like [Brachypodium distachyon]
comp595699_c0_seq1_len_305	305	gi|473993932|gb|EMS51994.1|	97.8	91	143.3	5e-40	UDP-glycosyltransferase 89B1 [Triticum urartu]
comp612388_c0_seq1_len_305	305	gi|474049172|gb|EMS53591.1|	78.57	42	50.1	3e-17	hypothetical protein TRIUR3_20380 [Triticum urartu]
comp6531_c0_seq1_len_305	305	gi|475528204|gb|EMT07582.1|	90.32	62	112.1	1e-27	Wall-associated receptor kinase 5 [Aegilops tauschii]
comp70003_c1_seq1_len_305	305	gi|297792713|ref|XP_002864241.1|	91.18	34	67.8	4e-13	hypothetical protein ARALYDRAFT_495414 [Arabidopsis lyrata subsp. lyrata]	gi|297310076|gb|EFH40500.1| hypothetical protein ARALYDRAFT_495414 [Arabidopsis lyrata subsp. lyrata]
comp730601_c0_seq1_len_305	305	gi|474111807|gb|EMS55701.1|	99.01	101	210.3	1e-64	Nodulation receptor kinase [Triticum urartu]
comp90535_c1_seq1_len_305	305	gi|482564425|gb|EOA28615.1|	95	100	183	1e-53	hypothetical protein CARUB_v10024836mg [Capsella rubella]
comp99265_c0_seq1_len_305	305	gi|297831704|ref|XP_002883734.1|	70.83	72	94	1e-22	hypothetical protein ARALYDRAFT_480218 [Arabidopsis lyrata subsp. lyrata]	gi|297329574|gb|EFH59993.1| hypothetical protein ARALYDRAFT_480218 [Arabidopsis lyrata subsp. lyrata]
contig07300	305	gi|475598249|gb|EMT23885.1|	100	47	95.5	1e-24	hypothetical protein F775_43954 [Aegilops tauschii]
Contig20451	305	gi|326495426|dbj|BAJ85809.1|	57.89	57	50.1	1e-06	predicted protein [Hordeum vulgare subsp. vulgare]	gi|326506810|dbj|BAJ91446.1| predicted protein [Hordeum vulgare subsp. vulgare]
contig20451	305	gi|326495426|dbj|BAJ85809.1|	57.89	57	50.1	1e-06	predicted protein [Hordeum vulgare subsp. vulgare]	gi|326506810|dbj|BAJ91446.1| predicted protein [Hordeum vulgare subsp. vulgare]
contig53174	305	gi|326514058|dbj|BAJ92179.1|	100	19	42.7	7e-16	predicted protein [Hordeum vulgare subsp. vulgare]
contig76843	305	gi|473890931|gb|EMS48672.1|	100	29	59.3	2e-09	hypothetical protein TRIUR3_13290 [Triticum urartu]
contig84563	305	gi|167460240|gb|ABZ80832.1|	100	30	62.8	2e-11	Q-type C2H2 zinc finger protein [Triticum aestivum]
Contig9718_2	305	gi|325179525|emb|CCA13922.1|	64.79	71	69.3	1e-13	40S ribosomal protein SA putative [Albugo laibachii Nc14]
TCONS_00002576_gene_XLOC_002463	305	gi|475506761|gb|EMT04870.1|	100	101	207.6	6e-68	hypothetical protein F775_03775 [Aegilops tauschii]
TCONS_00003964_gene_XLOC_003759	305	gi|66766193|dbj|BAD99105.1|	100	60	129	3e-34	fructan exohydrolase [Triticum aestivum]
TCONS_00004748_gene_XLOC_004569	305	gi|290790708|gb|ADD62966.1|	96.72	61	121.7	3e-34	ATP synthase CF0 subunit I [Oryza australiensis]
TCONS_00004786_gene_XLOC_004541	305	gi|475541366|gb|EMT09771.1|	83.47	121	207.2	1e-64	hypothetical protein F775_16684 [Aegilops tauschii]
TCONS_00006476_gene_XLOC_006106	305	gi|326487522|dbj|BAJ89745.1|	68.35	79	77	1e-15	predicted protein [Hordeum vulgare subsp. vulgare]
TCONS_00015359_gene_XLOC_014297	305	gi|125543310|gb|EAY89449.1|	89.66	58	110.9	1e-30	hypothetical protein OsI_10981 [Oryza sativa Indica Group]
TCONS_00016848_gene_XLOC_015745	305	gi|475549367|gb|EMT11250.1|	96.97	33	64.3	2e-12	hypothetical protein F775_28628 [Aegilops tauschii]
TCONS_00021634_gene_XLOC_020234	305	gi|2052094|emb|CAA89007.1|	100	42	92.4	6e-21	phenylalanine ammonia-lyase [Hordeum vulgare subsp. vulgare]
TCONS_00024243_gene_XLOC_022655	305	gi|474393895|gb|EMS65572.1|	100	31	67.8	1e-12	Protein SAMHD1-like protein [Triticum urartu]
TCONS_00026846_gene_XLOC_025094	305	gi|473889736|gb|EMS48541.1|	97.62	42	83.6	1e-19	ATP-dependent Clp protease proteolytic subunit [Triticum urartu]	gi|475621173|gb|EMT31375.1| ATP-dependent Clp protease proteolytic subunit [Aegilops tauschii]
comp1024071_c0_seq1_len_306	306	gi|474244127|gb|EMS59903.1|	89.47	38	68.9	4e-14	hypothetical protein TRIUR3_00588 [Triticum urartu]
comp1046925_c0_seq1_len_306	306	gi|217426778|gb|ACK44489.1|	83.52	91	78.2	1e-15	gag-pol polyprotein [Triticum aestivum]
comp109858_c0_seq1_len_306	306	gi|297797069|ref|XP_002866419.1|	89.23	65	114.4	1e-30	hypothetical protein ARALYDRAFT_919353 [Arabidopsis lyrata subsp. lyrata]	gi|297312254|gb|EFH42678.1| hypothetical protein ARALYDRAFT_919353 [Arabidopsis lyrata subsp. lyrata]
comp110255_c1_seq1_len_306	306	gi|308081002|ref|NP_001183157.1|	64.15	106	73.6	2e-15	uncharacterized protein LOC100501527 [Zea mays]
comp11470_c0_seq1_len_306	306	gi|473889597|gb|EMS48513.1|	72.22	108	122.1	6e-31	Disease resistance protein RPM1 [Triticum urartu]
comp120833_c1_seq1_len_306	306	gi|473964879|gb|EMS51214.1|	100	45	95.5	8e-24	hypothetical protein TRIUR3_18172 [Triticum urartu]
comp122290_c1_seq1_len_306	306	gi|475500442|gb|EMT04259.1|	85.96	57	91.3	2e-22	hypothetical protein F775_28674 [Aegilops tauschii]
comp124767_c0_seq1_len_306	306	gi|242054489|ref|XP_002456390.1|	76.92	104	137.9	1e-38	hypothetical protein SORBIDRAFT_03g035340 [Sorghum bicolor]	gi|241928365|gb|EES01510.1| hypothetical protein SORBIDRAFT_03g035340 [Sorghum bicolor]
comp127664_c0_seq1_len_306	306	gi|475530957|gb|EMT07985.1|	75.51	98	146.4	2e-39	Cyclin-dependent kinase C-2 [Aegilops tauschii]
comp128867_c0_seq1_len_306	306	gi|474412675|gb|EMS66931.1|	90	80	124.8	4e-34	hypothetical protein TRIUR3_22422 [Triticum urartu]
comp131876_c0_seq1_len_306	306	gi|222834592|gb|EEE73055.1|	67.92	53	53.1	5e-08	predicted protein [Populus trichocarpa]
comp135308_c2_seq1_len_306	306	gi|474436177|gb|EMS68187.1|	87.23	94	157.1	2e-45	hypothetical protein TRIUR3_11000 [Triticum urartu]
comp140312_c2_seq1_len_306	306	gi|473936967|gb|EMS50180.1|	97.73	44	85.5	1e-18	E3 ubiquitin-protein ligase RGLG2 [Triticum urartu]
comp140355_c2_seq1_len_306	306	gi|475576975|gb|EMT17684.1|	90.72	97	173.7	9e-51	hypothetical protein F775_52368 [Aegilops tauschii]
comp141392_c0_seq3_len_306	306	gi|357132308|ref|XP_003567772.1|	66.13	62	49.7	6e-07	PREDICTEDuncharacterized protein LOC100836865 [Brachypodium distachyon]
comp14265_c1_seq1_len_306	306	gi|222424656|dbj|BAH20282.1|	61.07	131	94.7	1e-21	AT5G23890 [Arabidopsis thaliana]
comp144824_c0_seq18_len_306	306	gi|475558542|gb|EMT13115.1|	86.36	88	129	2e-36	hypothetical protein F775_28865 [Aegilops tauschii]
comp15389_c0_seq2_len_306	306	gi|474117121|gb|EMS55904.1|	100	24	51.6	8e-16	hypothetical protein TRIUR3_13665 [Triticum urartu]
comp1904353_c0_seq1_len_306	306	gi|3377816|gb|AAC28189.1|	70.97	93	118.6	8e-30	contains similarity to Arabidopsis thaliana retrotransposon Athila (GB:X81801) [Arabidopsis thaliana]
comp1975241_c0_seq1_len_306	306	gi|4538901|emb|CAB39638.1|	84.31	102	162.9	3e-45	RNA-directed DNA polymerase-like protein [Arabidopsis thaliana]	gi|7267666|emb|CAB78094.1| RNA-directed DNA polymerase-like protein [Arabidopsis thaliana]
comp20235_c0_seq1_len_306	306	gi|475575655|gb|EMT17341.1|	96.72	61	121.7	5e-32	Putative serpin-Z12 [Aegilops tauschii]
comp221166_c0_seq1_len_306	306	gi|125537847|gb|EAY84242.1|	75.56	45	57.8	1e-09	hypothetical protein OsI_05624 [Oryza sativa Indica Group]
comp22154_c0_seq1_len_306	306	gi|475542434|gb|EMT09961.1|	91.84	49	95.5	9e-22	Pre-mRNA-processing factor 6 [Aegilops tauschii]
comp2248646_c0_seq1_len_306	306	gi|475619042|gb|EMT30641.1|	94.29	35	68.9	2e-13	hypothetical protein F775_25068 [Aegilops tauschii]
comp2257484_c0_seq1_len_306	306	gi|297793909|ref|XP_002864839.1|	95.35	86	164.5	4e-48	ATPAP29/PAP29 [Arabidopsis lyrata subsp. lyrata]	gi|297310674|gb|EFH41098.1| ATPAP29/PAP29 [Arabidopsis lyrata subsp. lyrata]
comp23375_c1_seq1_len_306	306	gi|475624702|gb|EMT32719.1|	98.02	101	201.8	6e-61	hypothetical protein F775_17327 [Aegilops tauschii]
comp2348727_c0_seq1_len_306	306	gi|7767672|gb|AAF69169.1|AC007915_21	73.47	49	64.3	5e-11	F27F5.21 [Arabidopsis thaliana]
comp24317_c1_seq1_len_306	306	gi|474187343|gb|EMS57966.1|	67.9	81	95.1	4e-24	hypothetical protein TRIUR3_02676 [Triticum urartu]
comp25089_c0_seq1_len_306	306	gi|475509763|gb|EMT05219.1|	90	80	102.1	3e-25	Histone H2B type 1-A [Aegilops tauschii]
comp26447_c0_seq1_len_306	306	gi|413955020|gb|AFW87669.1|	66.67	21	25.8	2e-10	hypothetical protein ZEAMMB73_818499 [Zea mays]
comp269479_c0_seq1_len_306	306	gi|475614096|gb|EMT28980.1|	84.38	32	48.5	6e-06	hypothetical protein F775_07166 [Aegilops tauschii]
comp2713059_c0_seq1_len_306	306	gi|9294258|dbj|BAB02160.1|	89	100	170.6	3e-50	unnamed protein product [Arabidopsis thaliana]	gi|15292885|gb|AAK92813.1| unknown protein [Arabidopsis thaliana]	gi|21280913|gb|AAM45005.1| unknown protein [Arabidopsis thaliana]
comp2755122_c0_seq1_len_306	306	gi|297829060|ref|XP_002882412.1|	92.65	68	121.3	4e-31	acyl-CoA binding protein 4, acyl-CoA-binding domain 4 [Arabidopsis lyrata subsp. lyrata]	gi|297328252|gb|EFH58671.1| acyl-CoA binding protein 4, acyl-CoA-binding domain 4 [Arabidopsis lyrata subsp. lyrata]
comp2777391_c0_seq1_len_306	306	gi|312282389|dbj|BAJ34060.1|	86.05	86	139.8	1e-39	unnamed protein product [Thellungiella halophila]
comp2807216_c0_seq1_len_306	306	gi|482552508|gb|EOA16701.1|	100	32	68.6	1e-33	hypothetical protein CARUB_v10004902mg [Capsella rubella]
comp28440_c1_seq1_len_306	306	gi|77552924|gb|ABA95720.1|	85.71	56	82.4	5e-18	retrotransposon protein, putative, Ty1-copia subclass [Oryza sativa Japonica Group]
comp28766_c0_seq1_len_306	306	gi|15223170|ref|NP_177210.1|	80.56	72	107.5	3e-26	cysteine-rich receptor-like protein kinase 3 [Arabidopsis thaliana]	gi|75333658|sp|Q9CAL2.1|CRK3_ARATH RecNameFull=Cysteine-rich receptor-like protein kinase 3; Short=Cysteine-rich RLK3; FlagsPrecursor	gi|332196954|gb|AEE35075.1| cysteine-rich receptor-like protein kinase 3 [Arabidopsis thaliana]
comp2876690_c0_seq1_len_306	306	gi|5302802|emb|CAB46043.1|	79.37	63	90.9	4e-20	retrotransposon like protein [Arabidopsis thaliana]	gi|7268438|emb|CAB80958.1| retrotransposon like protein [Arabidopsis thaliana]
comp2908212_c0_seq1_len_306	306	gi|89257611|gb|ABD65099.1|	72.28	101	124.4	7e-34	hypothetical protein 31.t00074 [Brassica oleracea]
comp29117_c0_seq1_len_306	306	gi|357124503|ref|XP_003563939.1|	97.75	89	179.1	1e-53	PREDICTEDuncharacterized membrane protein At1g06890-like [Brachypodium distachyon]
comp29368_c0_seq1_len_306	306	gi|475609177|gb|EMT27300.1|	100	50	99.8	1e-23	hypothetical protein F775_05495 [Aegilops tauschii]
comp2956155_c0_seq1_len_306	306	gi|89257669|gb|ABD65156.1|	60.66	61	53.9	2e-08	hypothetical protein 40.t00039 [Brassica oleracea]
comp30214_c1_seq1_len_306	306	gi|475534322|gb|EMT08554.1|	89.47	38	69.7	1e-29	hypothetical protein F775_08415 [Aegilops tauschii]
comp3038514_c0_seq1_len_306	306	gi|297792953|ref|XP_002864361.1|	98.02	101	207.6	3e-63	hypothetical protein ARALYDRAFT_331828 [Arabidopsis lyrata subsp. lyrata]	gi|297310196|gb|EFH40620.1| hypothetical protein ARALYDRAFT_331828 [Arabidopsis lyrata subsp. lyrata]
comp3056676_c0_seq1_len_306	306	gi|297849944|ref|XP_002892853.1|	89.61	77	115.9	9e-29	ATPDR7/PDR7 [Arabidopsis lyrata subsp. lyrata]	gi|297338695|gb|EFH69112.1| ATPDR7/PDR7 [Arabidopsis lyrata subsp. lyrata]
comp30824_c2_seq1_len_306	306	gi|38345940|emb|CAD41270.2|	87.32	71	112.5	1e-30	OSJNBb0103I08.9 [Oryza sativa Japonica Group]
comp309768_c1_seq1_len_306	306	gi|125987958|dbj|BAF47119.1|	69.39	49	52.4	5e-08	G protein beta-subunit-like protein [Nicotiana tabacum]
comp31141_c2_seq1_len_306	306	gi|475626013|gb|EMT33161.1|	87.69	65	109.8	8e-28	Protein TRANSPARENT TESTA 12 [Aegilops tauschii]
comp31545_c1_seq1_len_306	306	gi|475529962|gb|EMT07839.1|	99.02	102	208.4	8e-63	Superoxide-generating NADPH oxidase heavy chain subunit C [Aegilops tauschii]
comp3187141_c0_seq1_len_306	306	gi|482568380|gb|EOA32569.1|	67.37	95	78.2	1e-15	hypothetical protein CARUB_v10015859mg [Capsella rubella]
comp32711_c1_seq1_len_306	306	gi|326493118|dbj|BAJ85020.1|	95.92	98	172.6	2e-52	predicted protein [Hordeum vulgare subsp. vulgare]	gi|326529179|dbj|BAK00983.1| predicted protein [Hordeum vulgare subsp. vulgare]
comp33187_c4_seq1_len_306	306	gi|475376248|gb|EMT00593.1|	95.05	101	189.9	5e-58	Putative UDP-glucosyltransferase [Aegilops tauschii]
comp34674_c2_seq1_len_306	306	gi|473748021|gb|EMS45549.1|	97.37	38	70.9	8e-15	hypothetical protein TRIUR3_22867 [Triticum urartu]
comp351424_c0_seq1_len_306	306	gi|475484943|gb|EMT03145.1|	97.06	102	199.1	1e-57	hypothetical protein F775_09877 [Aegilops tauschii]
comp3600954_c0_seq1_len_306	306	gi|482551275|gb|EOA15468.1|	54.67	75	68.9	1e-12	hypothetical protein CARUB_v10004385mg [Capsella rubella]
comp36047_c3_seq1_len_306	306	gi|326492916|dbj|BAJ90314.1|	100	28	60.8	3e-10	predicted protein [Hordeum vulgare subsp. vulgare]
comp36531_c2_seq1_len_306	306	gi|470112217|ref|XP_004292333.1|	80.25	81	123.2	4e-32	PREDICTEDmonocopper oxidase-like protein SKU5-like [Fragaria vesca subsp. vesca]
comp36839_c4_seq7_len_306	306	gi|475568727|gb|EMT15555.1|	85.29	102	168.3	2e-48	hypothetical protein F775_00470 [Aegilops tauschii]
comp36967_c0_seq3_len_306	306	gi|475577534|gb|EMT17836.1|	83.17	101	162.5	1e-48	Putative acetyltransferase NSI [Aegilops tauschii]
comp3711594_c0_seq1_len_306	306	gi|297809677|ref|XP_002872722.1|	87.88	33	56.6	1e-08	hypothetical protein ARALYDRAFT_490141 [Arabidopsis lyrata subsp. lyrata]	gi|297318559|gb|EFH48981.1| hypothetical protein ARALYDRAFT_490141 [Arabidopsis lyrata subsp. lyrata]
comp3725_c1_seq1_len_306	306	gi|475539337|gb|EMT09392.1|	96.2	79	156.8	3e-44	hypothetical protein F775_05373 [Aegilops tauschii]
comp37314_c0_seq1_len_306	306	gi|482550579|gb|EOA14773.1|	100	57	118.6	1e-30	hypothetical protein CARUB_v10028072mg [Capsella rubella]
comp37520_c1_seq1_len_306	306	gi|474002686|gb|EMS52316.1|	83.33	30	51.6	5e-07	hypothetical protein TRIUR3_10116 [Triticum urartu]
comp38014_c0_seq1_len_306	306	gi|9665106|gb|AAF97297.1|AC010164_19	76.24	101	137.5	2e-38	Hypothetical protein [Arabidopsis thaliana]
comp3957024_c0_seq1_len_306	306	gi|482563859|gb|EOA28049.1|	89.13	46	78.2	3e-17	hypothetical protein CARUB_v10024226mg [Capsella rubella]
comp3958053_c0_seq1_len_306	306	gi|482576215|gb|EOA40402.1|	96.43	84	167.5	1e-49	hypothetical protein CARUB_v10009129mg [Capsella rubella]
comp3970589_c0_seq1_len_306	306	gi|482552057|gb|EOA16250.1|	96.67	30	54.7	7e-08	hypothetical protein CARUB_v10004396mg, partial [Capsella rubella]
comp399383_c0_seq1_len_306	306	gi|2828296|emb|CAA16710.1|	94.12	34	69.7	6e-13	RNase L inhibitor-like protein [Arabidopsis thaliana]	gi|7268716|emb|CAB78923.1| RNase L inhibitor-like protein [Arabidopsis thaliana]
comp4028775_c0_seq1_len_306	306	gi|2335106|gb|AAC02776.1|	70.89	79	110.5	4e-27	putative salt-inducible protein [Arabidopsis thaliana]
comp40599_c1_seq1_len_306	306	gi|357166726|ref|XP_003580820.1|	98.02	101	201.4	3e-62	PREDICTEDprobable protein arginine N-methyltransferase 6.1-like [Brachypodium distachyon]
comp4078430_c0_seq1_len_306	306	gi|15144516|gb|AAK84483.1|	68.32	101	85.5	2e-18	putative copia-like polyprotein [Solanum lycopersicum]
comp41342_c0_seq15_len_306	306	gi|475611361|gb|EMT28059.1|	58.62	58	51.6	9e-08	hypothetical protein F775_05928 [Aegilops tauschii]
comp413793_c0_seq1_len_306	306	gi|349617878|gb|AEQ02414.1|	100	51	113.6	9e-29	phospholipase D [Brassica napus]
comp418948_c0_seq1_len_306	306	gi|30687192|ref|NP_849693.1|	88.17	93	132.1	1e-36	Indole glucosinolate O-methyltransferase 4 [Arabidopsis thaliana]	gi|124301154|gb|ABN04829.1| At1g21130 [Arabidopsis thaliana]	gi|332191947|gb|AEE30068.1| O-methyltransferase-like protein [Arabidopsis thaliana]
comp420792_c3_seq1_len_306	306	gi|29423270|gb|AAO73521.1|	89.11	101	182.6	6e-52	gag-pol polyprotein [Glycine max]
comp421253_c0_seq1_len_306	306	gi|89257573|gb|ABD65062.1|	58.02	81	64.3	4e-11	hypothetical protein 27.t00126 [Brassica oleracea]
comp4239693_c0_seq1_len_306	306	gi|15241470|ref|NP_199245.1|	84.62	26	45.4	1e-25	translation initiation factor eIF-3 subunit 7 [Arabidopsis thaliana]	gi|10176887|dbj|BAB10117.1| eukaryotic translation initiation factor 3 subunit 7 [Arabidopsis thaliana]	gi|332007713|gb|AED95096.1| translation initiation factor eIF-3 subunit 7 [Arabidopsis thaliana]
comp425681_c2_seq1_len_306	306	gi|124359740|gb|ABD32675.2|	77.23	101	132.9	2e-37	probable transposase - soybean transposon mariner element Soymar1-related, putative [Medicago truncatula]
comp435057_c3_seq1_len_306	306	gi|3779026|gb|AAC67205.1|	71.15	104	126.7	1e-32	putative retroelement pol polyprotein [Arabidopsis thaliana]
comp4376668_c0_seq1_len_306	306	gi|7269846|emb|CAB79705.1|	72.22	72	90.5	1e-21	putative protein [Arabidopsis thaliana]
comp4456167_c0_seq1_len_306	306	gi|482572139|gb|EOA36326.1|	65.45	55	70.1	2e-14	hypothetical protein CARUB_v10010634mg [Capsella rubella]
comp44944_c3_seq1_len_306	306	gi|474379443|gb|EMS64438.1|	90.91	55	98.6	5e-23	Rop guanine nucleotide exchange factor 1 [Triticum urartu]
comp450616_c0_seq1_len_306	306	gi|474305404|gb|EMS61735.1|	89.58	48	82.8	9e-19	putative protein phosphatase 2C 29 [Triticum urartu]
comp452438_c0_seq1_len_306	306	gi|474086298|gb|EMS54668.1|	83.53	85	138.3	1e-36	Disease resistance protein RPM1 [Triticum urartu]
comp460463_c1_seq8_len_306	306	gi|357133612|ref|XP_003568418.1|	92.93	99	166	5e-48	PREDICTEDamino acid permease 2-like [Brachypodium distachyon]
comp461820_c0_seq9_len_306	306	gi|89257564|gb|ABD65053.1|	50.52	97	68.2	1e-12	S-locus linked 3 (SLL3) protein, putative [Brassica oleracea]
comp46449_c5_seq17_len_306	306	gi|357125710|ref|XP_003564533.1|	100	101	206.5	1e-62	PREDICTEDcalcium-dependent protein kinase 13-like [Brachypodium distachyon]
comp4678903_c0_seq1_len_306	306	gi|3047086|gb|AAC13599.1|	75.26	97	120.2	2e-30	similar to reverse transcriptase (Pfamtranscript_fact.hmm, score72.31) [Arabidopsis thaliana]
comp47104_c3_seq2_len_306	306	gi|474308366|gb|EMS61818.1|	85.71	35	55.5	2e-08	Cysteine-rich receptor-like protein kinase 8 [Triticum urartu]
comp47581_c0_seq1_len_306	306	gi|111146936|gb|ABH07409.1|	77.67	103	151.4	4e-41	putative pol polyprotein [Brassica oleracea var. botrytis]
comp569928_c0_seq1_len_306	306	gi|474118922|gb|EMS55939.1|	65.22	46	46.6	7e-06	hypothetical protein TRIUR3_32578 [Triticum urartu]
comp603486_c0_seq1_len_306	306	gi|242057023|ref|XP_002457657.1|	93.07	101	171.8	4e-49	hypothetical protein SORBIDRAFT_03g011300 [Sorghum bicolor]	gi|241929632|gb|EES02777.1| hypothetical protein SORBIDRAFT_03g011300 [Sorghum bicolor]
comp70439_c1_seq1_len_306	306	gi|15232009|ref|NP_189746.1|	78.26	69	90.5	3e-20	terpenoid synthase 30 [Arabidopsis thaliana]	gi|75174303|sp|Q9LH31.1|TPS30_ARATH RecNameFull=Terpenoid synthase 30; Short=AtTPS30	gi|9294130|dbj|BAB01981.1| 5-epi-aristolochene syntase-like protein; terpene synthase [Arabidopsis thaliana]	gi|332644158|gb|AEE77679.1| terpenoid synthase 30 [Arabidopsis thaliana]
comp749143_c0_seq1_len_306	306	gi|326497481|dbj|BAK05830.1|	81.37	102	146.7	2e-41	predicted protein [Hordeum vulgare subsp. vulgare]
comp774047_c0_seq1_len_306	306	gi|326495508|dbj|BAJ85850.1|	96.43	28	58.9	3e-09	predicted protein [Hordeum vulgare subsp. vulgare]
Contig10953_2	306	gi|475539387|gb|EMT09406.1|	91	100	181.8	1e-53	hypothetical protein F775_00176 [Aegilops tauschii]
Contig13208_1	306	gi|146760219|emb|CAM58985.1|	100	79	171.8	2e-50	beta tubulin 7 [Hordeum vulgare subsp. vulgare]
contig38111	306	gi|475553581|gb|EMT12050.1|	94.59	37	74.3	2e-16	hypothetical protein F775_29604 [Aegilops tauschii]
contig62625	306	gi|318085641|gb|ADV39994.1|	100	101	214.2	3e-67	heterotrimeric G protein alpha subunit [Triticum aestivum]
contig69676	306	gi|110739762|dbj|BAF01788.1|	76.47	34	52.8	3e-08	putative Ty3-gypsy-like retroelement pol polyprotein [Arabidopsis thaliana]
contig81926	306	gi|475598565|gb|EMT23977.1|	100	29	72	1e-13	Disease resistance RPP13-like protein 4 [Aegilops tauschii]
contig86320	306	gi|357500253|ref|XP_003620415.1|	92.59	27	54.7	4e-09	hypothetical protein MTR_6g082580 [Medicago truncatula]	gi|355495430|gb|AES76633.1| hypothetical protein MTR_6g082580 [Medicago truncatula]
contig92692	306	gi|475541887|gb|EMT09865.1|	100	33	72.8	2e-15	Putative protein ycf19 [Aegilops tauschii]
TCONS_00002735_gene_XLOC_002614	306	gi|195641940|gb|ACG40438.1|	85.29	34	59.3	6e-10	hypothetical protein [Zea mays]
TCONS_00003513_gene_XLOC_003345	306	gi|357116404|ref|XP_003559971.1|	97.03	101	198	2e-60	PREDICTEDserine/threonine-protein kinase At5g01020-like [Brachypodium distachyon]
TCONS_00003945_gene_XLOC_003743	306	gi|473907664|gb|EMS49452.1|	100	38	80.1	9e-18	60S ribosomal protein L18a-1 [Triticum urartu]
TCONS_00008012_gene_XLOC_007513	306	gi|473967042|gb|EMS51270.1|	100	54	114.4	3e-29	Ribosome biogenesis protein BRX1-like protein [Triticum urartu]
TCONS_00010328_gene_XLOC_009823	306	gi|474346583|gb|EMS62869.1|	100	30	61.6	3e-11	hypothetical protein TRIUR3_15614 [Triticum urartu]
TCONS_00013035_gene_XLOC_012130	306	gi|326488405|dbj|BAJ93871.1|	98.7	77	159.5	2e-45	predicted protein [Hordeum vulgare subsp. vulgare]
TCONS_00016902_gene_XLOC_015725	306	gi|293335687|ref|NP_001168874.1|	91.89	37	53.5	4e-08	uncharacterized protein LOC100382679 [Zea mays]
TCONS_00022789_gene_XLOC_021309	306	gi|474377145|gb|EMS64284.1|	100	68	134.8	3e-39	hypothetical protein TRIUR3_21674 [Triticum urartu]
TCONS_00024608_gene_XLOC_022988	306	gi|110289458|gb|AAP54717.2|	97.1	69	134.4	5e-39	NAD, putative [Oryza sativa Japonica Group]
TCONS_00026925_gene_XLOC_025167	306	gi|474171938|gb|EMS57616.1|	98.53	68	138.3	2e-39	Uricase [Triticum urartu]
comp101102_c1_seq1_len_307	307	gi|475619208|gb|EMT30693.1|	52.63	76	46.2	7e-06	hypothetical protein F775_43213 [Aegilops tauschii]
comp10688_c1_seq1_len_307	307	gi|115480177|ref|NP_001063682.1|	82.98	94	147.9	1e-41	Os09g0517800 [Oryza sativa Japonica Group]	gi|113631915|dbj|BAF25596.1| Os09g0517800 [Oryza sativa Japonica Group]
comp11679_c1_seq1_len_307	307	gi|474360292|gb|EMS63292.1|	76.79	56	55.5	2e-08	hypothetical protein TRIUR3_15866 [Triticum urartu]
comp123689_c1_seq1_len_307	307	gi|475538401|gb|EMT09241.1|	100	62	119	4e-31	hypothetical protein F775_04871 [Aegilops tauschii]
comp126912_c0_seq1_len_307	307	gi|475594818|gb|EMT22837.1|	98.84	86	173.7	4e-52	hypothetical protein F775_43322 [Aegilops tauschii]
comp132437_c1_seq1_len_307	307	gi|326522546|dbj|BAK07735.1|	61.43	70	47.4	2e-06	predicted protein [Hordeum vulgare subsp. vulgare]
comp135402_c0_seq1_len_307	307	gi|475575953|gb|EMT17402.1|	95.65	46	90.9	6e-22	hypothetical protein F775_24440 [Aegilops tauschii]
comp1368780_c0_seq1_len_307	307	gi|357123010|ref|XP_003563206.1|	77.59	58	67.8	9e-13	PREDICTEDRNA-binding protein Nova-1-like [Brachypodium distachyon]
comp139260_c0_seq1_len_307	307	gi|242048900|ref|XP_002462194.1|	85.42	48	74.3	6e-16	hypothetical protein SORBIDRAFT_02g021223 [Sorghum bicolor]	gi|241925571|gb|EER98715.1| hypothetical protein SORBIDRAFT_02g021223 [Sorghum bicolor]
comp1393_c0_seq1_len_307	307	gi|293334051|ref|NP_001169125.1|	85	100	158.3	3e-45	uncharacterized protein LOC100382970 [Zea mays]
comp139686_c1_seq2_len_307	307	gi|195620594|gb|ACG32127.1|	85.39	89	126.3	3e-36	rapid alkalinization factor 1 precursor [Zea mays]	gi|195641212|gb|ACG40074.1| rapid alkalinization factor 1 precursor [Zea mays]	gi|414877420|tpg|DAA54551.1| TPARapid alkalinization factor 1 [Zea mays]
comp142655_c5_seq2_len_307	307	gi|297720377|ref|NP_001172550.1|	82.61	46	73.6	7e-16	Os01g0728100 [Oryza sativa Japonica Group]	gi|255673647|dbj|BAH91280.1| Os01g0728100 [Oryza sativa Japonica Group]
comp143103_c1_seq14_len_307	307	gi|326494504|dbj|BAJ90521.1|	100	46	99.8	2e-25	predicted protein [Hordeum vulgare subsp. vulgare]
comp14854_c1_seq1_len_307	307	gi|475598317|gb|EMT23908.1|	100	16	35	1e-20	hypothetical protein F775_15697 [Aegilops tauschii]
comp1713_c0_seq1_len_307	307	gi|475608690|gb|EMT27116.1|	90	60	99.8	4e-24	Cytochrome P450 71A9 [Aegilops tauschii]
comp1781966_c0_seq1_len_307	307	gi|474407209|gb|EMS66554.1|	96.77	31	69.3	4e-14	60S ribosomal protein L18a [Triticum urartu]
comp1782046_c0_seq1_len_307	307	gi|5080760|gb|AAD39270.1|AC007203_2	72	75	79	4e-16	Similar to reverse trancriptase [Arabidopsis thaliana]
comp1787_c0_seq1_len_307	307	gi|474160222|gb|EMS57276.1|	92.11	38	65.1	4e-12	hypothetical protein TRIUR3_28779 [Triticum urartu]
comp18678_c0_seq1_len_307	307	gi|326493556|dbj|BAJ85239.1|	60	75	71.6	4e-15	predicted protein [Hordeum vulgare subsp. vulgare]
comp18778_c0_seq1_len_307	307	gi|475608809|gb|EMT27156.1|	85.71	91	149.8	6e-42	hypothetical protein F775_22787 [Aegilops tauschii]
comp22640_c0_seq1_len_307	307	gi|475597838|gb|EMT23734.1|	89.47	57	104.8	7e-27	hypothetical protein F775_42783 [Aegilops tauschii]
comp24376_c0_seq1_len_307	307	gi|115451141|ref|NP_001049171.1|	83.33	96	157.1	7e-44	Os03g0181600 [Oryza sativa Japonica Group]	gi|113547642|dbj|BAF11085.1| Os03g0181600 [Oryza sativa Japonica Group]
comp2446206_c0_seq1_len_307	307	gi|255079796|ref|XP_002503478.1|	100	10	28.1	1e-09	glycoside hydrolase family 13 protein [Micromonas sp. RCC299]	gi|226518745|gb|ACO64736.1| glycoside hydrolase family 13 protein [Micromonas sp. RCC299]
comp24726_c0_seq1_len_307	307	gi|474121958|gb|EMS56068.1|	100	22	52.8	5e-08	hypothetical protein TRIUR3_03032 [Triticum urartu]
comp25119_c1_seq1_len_307	307	gi|242053791|ref|XP_002456041.1|	77.19	57	69.7	4e-14	hypothetical protein SORBIDRAFT_03g029380 [Sorghum bicolor]	gi|241928016|gb|EES01161.1| hypothetical protein SORBIDRAFT_03g029380 [Sorghum bicolor]
comp2526541_c0_seq1_len_307	307	gi|15224359|ref|NP_181907.1|	88.12	101	183.3	3e-55	MAP kinase 6 [Arabidopsis thaliana]	gi|2499610|sp|Q39026.1|MPK6_ARATH RecNameFull=Mitogen-activated protein kinase 6; Short=AtMPK6; Short=MAP kinase 6	gi|457404|dbj|BAA04869.1| MAP kinase [Arabidopsis thaliana]	gi|2281091|gb|AAB64027.1| MAP kinase (ATMPK6) [Arabidopsis thaliana]	gi|21539485|gb|AAM53295.1| MAP kinase ATMPK6 [Arabidopsis thaliana]	gi|31711876|gb|AAP68294.1| At2g43790 [Arabidopsis thaliana]	gi|330255231|gb|AEC10325.1| mitogen-activated protein kinase 6 [Arabidopsis thaliana]
comp253497_c0_seq1_len_307	307	gi|242094934|ref|XP_002437957.1|	82.22	45	59.7	8e-10	hypothetical protein SORBIDRAFT_10g005440 [Sorghum bicolor]	gi|241916180|gb|EER89324.1| hypothetical protein SORBIDRAFT_10g005440 [Sorghum bicolor]
comp256811_c0_seq1_len_307	307	gi|357164217|ref|XP_003579985.1|	69.57	92	53.5	1e-07	PREDICTEDuncharacterized WD repeat-containing protein alr3466-like [Brachypodium distachyon]
comp27592_c1_seq1_len_307	307	gi|475610853|gb|EMT27884.1|	95.4	87	169.5	1e-49	hypothetical protein F775_22122 [Aegilops tauschii]
comp2776080_c0_seq1_len_307	307	gi|5668785|gb|AAD46011.1|AC007894_9	84	75	111.3	6e-28	Similar to gb|X57297 TAM1 protein of transposon TNP2 from Antirrhinum majus [Arabidopsis thaliana]
comp28148_c4_seq1_len_307	307	gi|474261375|gb|EMS60536.1|	46.15	104	50.8	1e-06	hypothetical protein TRIUR3_31521 [Triticum urartu]
comp282211_c0_seq1_len_307	307	gi|475532946|gb|EMT08304.1|	99.02	102	204.1	1e-60	LRR receptor-like serine/threonine-protein kinase RPK2 [Aegilops tauschii]
comp29487_c3_seq1_len_307	307	gi|475619153|gb|EMT30673.1|	88	50	70.1	1e-13	hypothetical protein F775_24129 [Aegilops tauschii]
comp29507_c3_seq1_len_307	307	gi|474044906|gb|EMS53436.1|	97.59	83	165.6	4e-51	CST complex subunit STN1 [Triticum urartu]
comp2980360_c0_seq1_len_307	307	gi|12323627|gb|AAG51783.1|AC079679_3	53.33	90	60.8	8e-10	reverse transcriptase, putative; 16838-20266 [Arabidopsis thaliana]
comp2988621_c0_seq1_len_307	307	gi|482556484|gb|EOA20676.1|	98.68	76	158.3	2e-45	hypothetical protein CARUB_v10000988mg [Capsella rubella]
comp30465_c0_seq1_len_307	307	gi|475616381|gb|EMT29743.1|	87.5	104	169.1	1e-47	Disease resistance protein RGA2 [Aegilops tauschii]
comp3053734_c0_seq1_len_307	307	gi|428163522|gb|EKX32589.1|	62.75	51	53.5	2e-07	hypothetical protein GUITHDRAFT_82168, partial [Guillardia theta CCMP2712]
comp30602_c1_seq1_len_307	307	gi|326492606|dbj|BAJ90159.1|	75.23	109	135.2	1e-35	predicted protein [Hordeum vulgare subsp. vulgare]
comp30766_c5_seq1_len_307	307	gi|475353966|gb|EMT00439.1|	74.74	95	115.5	4e-30	E3 ubiquitin-protein ligase SINA-like 10 [Aegilops tauschii]
comp31140_c1_seq1_len_307	307	gi|475624494|gb|EMT32642.1|	96.15	52	102.1	7e-24	Protein IQ-DOMAIN 32 [Aegilops tauschii]
comp31347_c1_seq2_len_307	307	gi|475587719|gb|EMT20635.1|	92.54	67	131	3e-36	hypothetical protein F775_42769 [Aegilops tauschii]
comp31555_c0_seq1_len_307	307	gi|475407899|gb|EMT00878.1|	99.02	102	210.7	6e-66	hypothetical protein F775_14720 [Aegilops tauschii]
comp31618_c0_seq1_len_307	307	gi|326498505|dbj|BAJ98680.1|	88.89	72	112.1	1e-30	predicted protein [Hordeum vulgare subsp. vulgare]
comp3246061_c0_seq1_len_307	307	gi|482548604|gb|EOA12798.1|	60	115	94.7	2e-21	hypothetical protein CARUB_v10025752mg [Capsella rubella]
comp32498_c0_seq1_len_307	307	gi|474125336|gb|EMS56223.1|	100	22	48.5	5e-06	Lactoylglutathione lyase [Triticum urartu]
comp333143_c0_seq1_len_307	307	gi|475619752|gb|EMT30869.1|	90.48	105	184.9	9e-58	hypothetical protein F775_12767 [Aegilops tauschii]
comp34249_c0_seq3_len_307	307	gi|475448929|gb|EMT01638.1|	97.65	85	172.6	4e-51	hypothetical protein F775_18952 [Aegilops tauschii]
comp34911_c0_seq1_len_307	307	gi|474312096|gb|EMS61966.1|	100	24	59.7	6e-29	hypothetical protein TRIUR3_27736 [Triticum urartu]
comp3595674_c0_seq1_len_307	307	gi|79325800|ref|NP_001031756.1|	74.55	55	57.4	1e-09	tetratricopeptide repeat domain-containing protein [Arabidopsis thaliana]	gi|332660371|gb|AEE85771.1| tetratricopeptide repeat domain-containing protein [Arabidopsis thaliana]
comp3596343_c0_seq1_len_307	307	gi|8778238|gb|AAF79247.1|AC006917_32	85.71	14	20	6e-18	F10B6.11 [Arabidopsis thaliana]
comp3621576_c0_seq1_len_307	307	gi|7267770|emb|CAB81173.1|	90.2	102	172.2	1e-50	putative ankyrin-repeat-containing protein [Arabidopsis thaliana]
comp3670739_c0_seq1_len_307	307	gi|387166330|gb|AFJ64577.1|	74.49	98	137.1	2e-36	retinoblastoma-related protein 1a [Brassica rapa]
comp36812_c1_seq5_len_307	307	gi|326519284|dbj|BAJ96641.1|	96	25	55.5	4e-09	predicted protein [Hordeum vulgare subsp. vulgare]
comp3725055_c0_seq1_len_307	307	gi|18415193|ref|NP_567565.1|	61.04	77	89.4	4e-20	transducin/WD40 domain-containing protein [Arabidopsis thaliana]	gi|332658703|gb|AEE84103.1| transducin/WD40 domain-containing protein [Arabidopsis thaliana]
comp3772148_c0_seq1_len_307	307	gi|28436071|gb|AAO41731.1|	100	40	85.5	4e-20	cytoplasmic ribosomal protein S14 [Brassica napus]
comp3778669_c0_seq1_len_307	307	gi|482574796|gb|EOA38983.1|	71.43	98	112.5	6e-28	hypothetical protein CARUB_v10011495mg [Capsella rubella]
comp378078_c0_seq1_len_307	307	gi|326492714|dbj|BAJ90213.1|	100	42	79	4e-18	predicted protein [Hordeum vulgare subsp. vulgare]
comp38206_c1_seq6_len_307	307	gi|238802307|emb|CAP74536.1|	97.62	42	84.3	5e-20	putative TdLSC26 protein [Triticum durum]
comp38296_c2_seq8_len_307	307	gi|475607159|gb|EMT26608.1|	88.24	85	99.8	2e-25	hypothetical protein F775_15297 [Aegilops tauschii]
comp38398_c2_seq2_len_307	307	gi|474157971|gb|EMS57198.1|	100	46	94	3e-24	MADS-box transcription factor 1 [Triticum urartu]
comp38838_c0_seq10_len_307	307	gi|474447863|gb|EMS68682.1|	59.02	61	58.2	4e-10	hypothetical protein TRIUR3_07226 [Triticum urartu]
comp3901336_c0_seq1_len_307	307	gi|4538901|emb|CAB39638.1|	79.41	34	53.1	3e-07	RNA-directed DNA polymerase-like protein [Arabidopsis thaliana]	gi|7267666|emb|CAB78094.1| RNA-directed DNA polymerase-like protein [Arabidopsis thaliana]
comp3978866_c0_seq1_len_307	307	gi|9755449|gb|AAF98210.1|AC007152_6	92.86	42	75.9	6e-15	Unknown protein [Arabidopsis thaliana]
comp3984944_c0_seq1_len_307	307	gi|380293399|gb|AFD50347.1|	85.19	27	47.4	2e-06	4-hydroxy-3-methylbut-2-en-1-yl diphosphate synthase, partial [Lavandula angustifolia]
comp4162904_c0_seq1_len_307	307	gi|302776616|ref|XP_002971462.1|	92.86	28	50.4	1e-06	hypothetical protein SELMODRAFT_95358 [Selaginella moellendorffii]	gi|300160594|gb|EFJ27211.1| hypothetical protein SELMODRAFT_95358 [Selaginella moellendorffii]
comp41844_c3_seq5_len_307	307	gi|1449143|gb|AAB59350.1|	62.75	51	49.3	2e-07	heat shock protein 16.9, partial [Triticum aestivum]
comp4209705_c0_seq1_len_307	307	gi|42562501|ref|NP_564432.3|	94.23	52	100.1	2e-25	one-helix protein 2 [Arabidopsis thaliana]	gi|14190393|gb|AAK55677.1|AF378874_1 At1g34000/F12G12_210 [Arabidopsis thaliana]	gi|15215883|gb|AAK91485.1| At1g34000/F12G12_210 [Arabidopsis thaliana]	gi|23379334|gb|AAL25838.1| one-helix protein [Arabidopsis thaliana]	gi|332193535|gb|AEE31656.1| one-helix protein 2 [Arabidopsis thaliana]
comp421559_c1_seq1_len_307	307	gi|3063661|gb|AAC14280.1|	60.98	82	84.3	1e-19	nucleoside diphosphate kinase Ia [Arabidopsis thaliana]
comp422854_c1_seq1_len_307	307	gi|414586497|tpg|DAA37068.1|	86.15	65	106.3	7e-27	TPAhypothetical protein ZEAMMB73_919529 [Zea mays]
comp42517_c1_seq8_len_307	307	gi|474066065|gb|EMS54131.1|	52.78	72	48.1	1e-06	hypothetical protein TRIUR3_26179 [Triticum urartu]
comp42924_c1_seq5_len_307	307	gi|326527497|dbj|BAK08023.1|	93.33	75	87.4	3e-20	predicted protein [Hordeum vulgare subsp. vulgare]
comp4309640_c0_seq1_len_307	307	gi|9758343|dbj|BAB08899.1|	77.48	111	139.4	2e-40	unnamed protein product [Arabidopsis thaliana]
comp43781_c4_seq2_len_307	307	gi|475527631|gb|EMT07506.1|	97.26	73	138.7	1e-40	Histone H2AX [Aegilops tauschii]
comp4420882_c0_seq1_len_307	307	gi|297839019|ref|XP_002887391.1|	100	35	76.3	4e-15	hypothetical protein ARALYDRAFT_476305 [Arabidopsis lyrata subsp. lyrata]	gi|297333232|gb|EFH63650.1| hypothetical protein ARALYDRAFT_476305 [Arabidopsis lyrata subsp. lyrata]
comp4428785_c0_seq1_len_307	307	gi|12597795|gb|AAG60107.1|AC073178_18	52.43	103	84	8e-19	mitotic checkpoint protein, putative [Arabidopsis thaliana]
comp446956_c1_seq1_len_307	307	gi|297852032|ref|XP_002893897.1|	62.07	29	31.6	1e-08	predicted protein [Arabidopsis lyrata subsp. lyrata]	gi|297339739|gb|EFH70156.1| predicted protein [Arabidopsis lyrata subsp. lyrata]
comp450488_c0_seq1_len_307	307	gi|73622869|gb|AAZ78473.1|	87.13	101	171.4	3e-52	elongation factor 1-alpha [Targionia fabianae]
comp454426_c0_seq2_len_307	307	gi|475502514|gb|EMT04441.1|	100	33	67	9e-14	hypothetical protein F775_09957 [Aegilops tauschii]
comp4557413_c0_seq1_len_307	307	gi|326501804|dbj|BAK06394.1|	95.95	74	134	2e-36	predicted protein [Hordeum vulgare subsp. vulgare]
comp45688_c0_seq1_len_307	307	gi|10177516|dbj|BAB10910.1|	100	29	68.9	5e-13	unnamed protein product [Arabidopsis thaliana]
comp457036_c3_seq1_len_307	307	gi|326503602|dbj|BAJ86307.1|	90.91	77	127.9	5e-34	predicted protein [Hordeum vulgare subsp. vulgare]
comp457537_c0_seq2_len_307	307	gi|326510297|dbj|BAJ87365.1|	98.96	96	190.7	9e-58	predicted protein [Hordeum vulgare subsp. vulgare]
comp45817_c0_seq1_len_307	307	gi|183013708|gb|ACC38383.1|	91.18	102	184.5	3e-54	putative GH3-like protein [Brassica juncea]
comp45834_c0_seq3_len_307	307	gi|475583271|gb|EMT19412.1|	95.51	89	168.7	1e-48	hypothetical protein F775_29064 [Aegilops tauschii]
comp46420_c2_seq14_len_307	307	gi|474384808|gb|EMS64846.1|	100	33	70.9	3e-14	NAC domain-containing protein 21/22 [Triticum urartu]
comp50652_c1_seq1_len_307	307	gi|297828215|ref|XP_002881990.1|	68.75	80	91.7	8e-21	hypothetical protein ARALYDRAFT_483622 [Arabidopsis lyrata subsp. lyrata]	gi|297327829|gb|EFH58249.1| hypothetical protein ARALYDRAFT_483622 [Arabidopsis lyrata subsp. lyrata]
comp51905_c0_seq1_len_307	307	gi|475516356|gb|EMT05974.1|	92.16	102	189.1	3e-59	hypothetical protein F775_22533 [Aegilops tauschii]
comp55686_c1_seq1_len_307	307	gi|475570154|gb|EMT15954.1|	80.56	36	53.9	1e-07	hypothetical protein F775_19081 [Aegilops tauschii]
comp564553_c0_seq1_len_307	307	gi|475548087|gb|EMT11000.1|	94.12	34	68.6	1e-13	hypothetical protein F775_24630 [Aegilops tauschii]
comp595615_c0_seq1_len_307	307	gi|326520005|dbj|BAK03927.1|	77.23	101	137.5	6e-38	predicted protein [Hordeum vulgare subsp. vulgare]
comp61046_c0_seq1_len_307	307	gi|19423872|gb|AAL88715.1|AF488725_1	94.12	17	31.6	1e-11	dynamin-like protein E [Arabidopsis thaliana]	gi|7076772|emb|CAB75934.1| dynamin-like protein 4 (ADL4) [Arabidopsis thaliana]
comp635240_c0_seq1_len_307	307	gi|474013043|gb|EMS52651.1|	96.77	31	72.4	7e-14	hypothetical protein TRIUR3_07511 [Triticum urartu]
comp66960_c1_seq1_len_307	307	gi|62321656|dbj|BAD95276.1|	68.75	80	105.9	1e-26	DNA ligase like protein [Arabidopsis thaliana]
comp699_c0_seq1_len_307	307	gi|475585306|gb|EMT20028.1|	99.02	102	216.5	1e-64	ABC transporter G family member 19 [Aegilops tauschii]
comp731314_c0_seq1_len_307	307	gi|474357752|gb|EMS63202.1|	84.21	19	30	4e-15	hypothetical protein TRIUR3_06228 [Triticum urartu]
comp785424_c0_seq1_len_307	307	gi|475574689|gb|EMT17059.1|	54.9	102	83.6	3e-18	hypothetical protein F775_13504 [Aegilops tauschii]
comp804495_c0_seq1_len_307	307	gi|475480847|gb|EMT02852.1|	85.29	102	171.4	1e-49	hypothetical protein F775_15995 [Aegilops tauschii]
comp8786_c0_seq1_len_307	307	gi|475155200|gb|EMT00045.1|	97.37	76	117.9	1e-29	hypothetical protein F775_08699 [Aegilops tauschii]
comp91474_c0_seq1_len_307	307	gi|326531830|dbj|BAK01291.1|	98.18	55	111.7	3e-29	predicted protein [Hordeum vulgare subsp. vulgare]
Contig20973	307	gi|475512789|gb|EMT05529.1|	77.19	57	78.2	5e-16	Short chain dehydrogenase/reductase family 42E member 1 [Aegilops tauschii]
contig65513	307	gi|475614497|gb|EMT29101.1|	81.25	48	69.3	5e-13	hypothetical protein F775_21812 [Aegilops tauschii]
TCONS_00000607_gene_XLOC_000603	307	gi|473897264|gb|EMS49012.1|	94.29	35	70.1	2e-28	Chemocyanin [Triticum urartu]
TCONS_00005101_gene_XLOC_004816	307	gi|473890765|gb|EMS48652.1|	100	102	219.6	5e-68	Beta-glucosidase 7 [Triticum urartu]
TCONS_00015175_gene_XLOC_014175	307	gi|326518987|dbj|BAJ92654.1|	65	60	53.9	7e-09	predicted protein [Hordeum vulgare subsp. vulgare]	gi|326530033|dbj|BAK08296.1| predicted protein [Hordeum vulgare subsp. vulgare]
TCONS_00019704_gene_XLOC_018319	307	gi|475589799|gb|EMT21279.1|	100	72	151.8	2e-46	hypothetical protein F775_28856 [Aegilops tauschii]
comp1001788_c0_seq1_len_308	308	gi|159885632|dbj|BAF93193.1|	98.68	76	156.8	2e-47	putative methyltransferase-like [Hordeum vulgare]
comp101_c1_seq1_len_308	308	gi|474157158|gb|EMS57174.1|	70.37	108	110.5	9e-30	hypothetical protein TRIUR3_34419 [Triticum urartu]
comp10283_c1_seq1_len_308	308	gi|473993751|gb|EMS51979.1|	92.16	102	178.7	3e-52	LRR receptor-like serine/threonine-protein kinase ERECTA [Triticum urartu]
comp10883_c1_seq1_len_308	308	gi|218196858|gb|EEC79285.1|	58.49	106	73.6	3e-15	hypothetical protein OsI_20087 [Oryza sativa Indica Group]	gi|218196859|gb|EEC79286.1| hypothetical protein OsI_20088 [Oryza sativa Indica Group]
comp116372_c0_seq1_len_308	308	gi|482555614|gb|EOA19806.1|	63.83	47	46.2	2e-14	hypothetical protein CARUB_v10000052mg [Capsella rubella]
comp124835_c1_seq1_len_308	308	gi|475518525|gb|EMT06210.1|	99.02	102	208.4	2e-62	Testis-expressed sequence 10 protein-like protein [Aegilops tauschii]
comp1265923_c0_seq1_len_308	308	gi|474191128|gb|EMS58178.1|	98.04	102	201.8	1e-59	Receptor-like protein kinase HERK 1 [Triticum urartu]
comp127850_c1_seq1_len_308	308	gi|475602245|gb|EMT25069.1|	64.66	116	139.8	2e-38	hypothetical protein F775_23260 [Aegilops tauschii]
comp130755_c1_seq1_len_308	308	gi|472900004|gb|EMS35628.1|	68.63	51	53.1	3e-07	Methyl-CpG-binding domain protein 4 [Triticum urartu]
comp131778_c1_seq2_len_308	308	gi|475581442|gb|EMT18835.1|	89.11	101	151.8	3e-43	Ethylene-responsive transcription factor 1 [Aegilops tauschii]
comp135874_c1_seq1_len_308	308	gi|475434508|gb|EMT01283.1|	100	47	94.4	2e-21	Synaptic vesicle 2-related protein [Aegilops tauschii]
comp1377780_c0_seq1_len_308	308	gi|475531672|gb|EMT08113.1|	100	40	93.6	3e-21	APOBEC1 complementation factor [Aegilops tauschii]
comp1381262_c0_seq1_len_308	308	gi|32395573|gb|AAP37968.1|	95.92	98	184.9	1e-58	seed specific protein Bn15D12A [Brassica napus]
comp14354_c0_seq1_len_308	308	gi|77552522|gb|ABA95319.1|	90.1	101	162.2	3e-45	retrotransposon protein, putative, unclassified [Oryza sativa Japonica Group]
comp150617_c1_seq1_len_308	308	gi|482549770|gb|EOA13964.1|	100	34	62.8	1e-11	hypothetical protein CARUB_v10027089mg [Capsella rubella]
comp152036_c1_seq1_len_308	308	gi|3779026|gb|AAC67205.1|	60.87	92	82	6e-17	putative retroelement pol polyprotein [Arabidopsis thaliana]
comp185890_c1_seq1_len_308	308	gi|326487930|dbj|BAJ89804.1|	94.12	102	192.6	1e-56	predicted protein [Hordeum vulgare subsp. vulgare]
comp22431_c0_seq1_len_308	308	gi|475545790|gb|EMT10539.1|	47.78	90	52	7e-07	Pentatricopeptide repeat-containing protein [Aegilops tauschii]
comp2247157_c0_seq1_len_308	308	gi|4262175|gb|AAD14492.1|	52.94	68	49.3	2e-06	Hypothetical protein [Arabidopsis thaliana]
comp23036_c0_seq1_len_308	308	gi|475580118|gb|EMT18511.1|	100	40	87.4	1e-20	hypothetical protein F775_24791 [Aegilops tauschii]
comp23526_c1_seq1_len_308	308	gi|475560185|gb|EMT13503.1|	98.04	102	204.1	3e-65	hypothetical protein F775_02335 [Aegilops tauschii]
comp2398301_c0_seq1_len_308	308	gi|297804244|ref|XP_002870006.1|	63.83	47	53.9	7e-09	hypothetical protein ARALYDRAFT_914765 [Arabidopsis lyrata subsp. lyrata]	gi|297315842|gb|EFH46265.1| hypothetical protein ARALYDRAFT_914765 [Arabidopsis lyrata subsp. lyrata]
comp24468_c0_seq3_len_308	308	gi|474054697|gb|EMS53761.1|	93.55	31	63.9	2e-11	hypothetical protein TRIUR3_32920 [Triticum urartu]
comp24693_c0_seq1_len_308	308	gi|475589980|gb|EMT21328.1|	66.36	107	104.4	1e-24	Disease resistance protein RPP13 [Aegilops tauschii]
comp24837_c0_seq1_len_308	308	gi|475524078|gb|EMT06974.1|	99.02	102	212.2	1e-63	hypothetical protein F775_06269 [Aegilops tauschii]
comp25234_c1_seq1_len_308	308	gi|242052983|ref|XP_002455637.1|	66.67	36	41.6	1e-21	hypothetical protein SORBIDRAFT_03g015311 [Sorghum bicolor]	gi|241927612|gb|EES00757.1| hypothetical protein SORBIDRAFT_03g015311 [Sorghum bicolor]
comp2592_c0_seq1_len_308	308	gi|242048056|ref|XP_002461774.1|	89.22	102	173.7	9e-52	hypothetical protein SORBIDRAFT_02g007922 [Sorghum bicolor]	gi|241925151|gb|EER98295.1| hypothetical protein SORBIDRAFT_02g007922 [Sorghum bicolor]
comp272737_c1_seq1_len_308	308	gi|326498213|dbj|BAJ98534.1|	68.93	103	100.9	7e-25	predicted protein [Hordeum vulgare subsp. vulgare]	gi|326517691|dbj|BAK03764.1| predicted protein [Hordeum vulgare subsp. vulgare]
comp27751_c3_seq1_len_308	308	gi|475597394|gb|EMT23609.1|	93.62	94	166	9e-48	Putative disease resistance protein RGA1 [Aegilops tauschii]
comp27935_c1_seq1_len_308	308	gi|298569749|gb|ADI87403.1|	78.26	46	61.6	4e-11	putative transcription factor BTF3 [Oryza sativa]
comp2849519_c0_seq1_len_308	308	gi|482566062|gb|EOA30251.1|	100	20	45.1	1e-22	hypothetical protein CARUB_v10013373mg [Capsella rubella]
comp2900054_c0_seq1_len_308	308	gi|79325498|ref|NP_001031748.1|	68.63	102	122.5	4e-31	regulator of Vps4 activity protein [Arabidopsis thaliana]	gi|332660232|gb|AEE85632.1| regulator of Vps4 activity protein [Arabidopsis thaliana]
comp29295_c0_seq1_len_308	308	gi|474244416|gb|EMS59922.1|	100	64	131.7	1e-35	hypothetical protein TRIUR3_34008 [Triticum urartu]
comp29458_c0_seq1_len_308	308	gi|475502994|gb|EMT04491.1|	91.07	112	200.7	9e-64	Lysyl-tRNA synthetase [Aegilops tauschii]
comp2999550_c0_seq1_len_308	308	gi|218190375|gb|EEC72802.1|	76.47	102	127.9	8e-34	hypothetical protein OsI_06494 [Oryza sativa Indica Group]
comp30050_c3_seq1_len_308	308	gi|357116511|ref|XP_003560024.1|	96.08	102	200.3	3e-61	PREDICTEDLOW QUALITY PROTEINBTB/POZ domain-containing protein At3g49900-like [Brachypodium distachyon]
comp3019018_c0_seq1_len_308	308	gi|115450671|ref|NP_001048936.1|	94.12	102	196.8	1e-62	Os03g0143000 [Oryza sativa Japonica Group]	gi|113547407|dbj|BAF10850.1| Os03g0143000, partial [Oryza sativa Japonica Group]
comp30465_c2_seq1_len_308	308	gi|475616380|gb|EMT29742.1|	77.57	107	136.7	5e-36	Disease resistance protein RGA2 [Aegilops tauschii]
comp3099975_c0_seq1_len_308	308	gi|482547413|gb|EOA11936.1|	59.18	49	47.4	3e-06	hypothetical protein CARUB_v10016547mg, partial [Capsella rubella]
comp31111_c2_seq1_len_308	308	gi|474343272|gb|EMS62728.1|	87.1	62	103.2	8e-26	hypothetical protein TRIUR3_23266 [Triticum urartu]
comp31347_c1_seq1_len_308	308	gi|475587719|gb|EMT20635.1|	92.54	67	131	3e-36	hypothetical protein F775_42769 [Aegilops tauschii]
comp316645_c0_seq1_len_308	308	gi|158828152|gb|ABW81031.1|	80	80	114	4e-28	LTRGag-pol-polymerase 3 [Arabidopsis lyrata subsp. lyrata]
comp3183_c0_seq1_len_308	308	gi|413916760|gb|AFW56692.1|	66.99	103	101.7	2e-24	hypothetical protein ZEAMMB73_394940 [Zea mays]
comp31911_c0_seq1_len_308	308	gi|297803402|ref|XP_002869585.1|	94.12	17	32.7	6e-08	NADH:ubiquinone oxidoreductase family protein [Arabidopsis lyrata subsp. lyrata]	gi|297315421|gb|EFH45844.1| NADH:ubiquinone oxidoreductase family protein [Arabidopsis lyrata subsp. lyrata]
comp3213446_c0_seq1_len_308	308	gi|482569366|gb|EOA33554.1|	97.83	92	175.6	1e-49	hypothetical protein CARUB_v10019675mg [Capsella rubella]
comp3227739_c0_seq1_len_308	308	gi|297835274|ref|XP_002885519.1|	71.84	103	115.9	3e-30	hypothetical protein ARALYDRAFT_342410 [Arabidopsis lyrata subsp. lyrata]	gi|297331359|gb|EFH61778.1| hypothetical protein ARALYDRAFT_342410 [Arabidopsis lyrata subsp. lyrata]
comp33058_c2_seq1_len_308	308	gi|326518288|dbj|BAJ88173.1|	98.04	102	212.6	5e-64	predicted protein [Hordeum vulgare subsp. vulgare]	gi|326527987|dbj|BAJ89045.1| predicted protein [Hordeum vulgare subsp. vulgare]
comp33144_c1_seq1_len_308	308	gi|473900515|gb|EMS49138.1|	96.08	102	197.2	4e-58	hypothetical protein TRIUR3_05176 [Triticum urartu]
comp336517_c0_seq1_len_308	308	gi|475596832|gb|EMT23464.1|	94.59	74	137.5	3e-39	Homeobox-leucine zipper protein ROC4 [Aegilops tauschii]
comp33830_c1_seq1_len_308	308	gi|475620179|gb|EMT31023.1|	98.04	102	200.3	3e-59	Putative alpha-glucosidase [Aegilops tauschii]
comp34047_c0_seq1_len_308	308	gi|115349896|gb|ABI95396.1|	81.37	102	145.6	6e-41	fasciclin-like protein FLA6 [Triticum aestivum]
comp3408133_c0_seq1_len_308	308	gi|482559446|gb|EOA23637.1|	88.35	103	167.9	5e-48	hypothetical protein CARUB_v10016835mg [Capsella rubella]
comp3409_c0_seq1_len_308	308	gi|475552554|gb|EMT11811.1|	53.85	78	52	7e-07	Tyrosine-sulfated glycopeptide receptor 1 [Aegilops tauschii]
comp34520_c1_seq1_len_308	308	gi|474001542|gb|EMS52239.1|	86.67	75	101.3	1e-25	hypothetical protein TRIUR3_16156 [Triticum urartu]
comp3474555_c0_seq1_len_308	308	gi|12322452|gb|AAG51247.1|AC055769_6	71.43	21	25.4	6e-07	copia-type polyprotein, putative; 28768-32772 [Arabidopsis thaliana]
comp34937_c2_seq1_len_308	308	gi|357166373|ref|XP_003580689.1|	90.16	61	110.5	6e-27	PREDICTEDfilament-like plant protein 7-like [Brachypodium distachyon]
comp3523469_c0_seq1_len_308	308	gi|4678337|emb|CAB41148.1|	84.76	105	157.5	3e-43	putative protein [Arabidopsis thaliana]
comp3528356_c0_seq1_len_308	308	gi|482554327|gb|EOA18520.1|	88.52	61	115.9	5e-29	hypothetical protein CARUB_v10007073mg [Capsella rubella]
comp36600_c1_seq1_len_308	308	gi|475595649|gb|EMT23110.1|	98.31	59	117.5	4e-30	hypothetical protein F775_03518 [Aegilops tauschii]
comp3740346_c0_seq1_len_308	308	gi|2865437|gb|AAC02672.1|	86.67	45	68.9	1e-12	polyprotein [Arabidopsis arenosa]
comp37479_c0_seq19_len_308	308	gi|474321165|gb|EMS62320.1|	78.31	83	100.1	2e-24	hypothetical protein TRIUR3_21886 [Triticum urartu]
comp383094_c0_seq1_len_308	308	gi|482555829|gb|EOA20021.1|	100	73	145.2	1e-39	hypothetical protein CARUB_v10000295mg [Capsella rubella]
comp3847504_c0_seq1_len_308	308	gi|297842589|ref|XP_002889176.1|	92.59	27	52.8	3e-16	predicted protein [Arabidopsis lyrata subsp. lyrata]	gi|297335017|gb|EFH65435.1| predicted protein [Arabidopsis lyrata subsp. lyrata]
comp39510_c0_seq1_len_308	308	gi|474404667|gb|EMS66397.1|	90.77	65	115.2	1e-30	hypothetical protein TRIUR3_33954 [Triticum urartu]
comp398639_c0_seq1_len_308	308	gi|474376901|gb|EMS64222.1|	99.02	102	206.5	2e-63	hypothetical protein TRIUR3_25485 [Triticum urartu]
comp410812_c0_seq2_len_308	308	gi|475576249|gb|EMT17494.1|	84.27	89	146.7	1e-43	Putative G3BP-like protein [Aegilops tauschii]
comp4193093_c0_seq1_len_308	308	gi|227202552|dbj|BAH56749.1|	94.95	99	154.1	1e-46	AT5G16840 [Arabidopsis thaliana]
comp419857_c0_seq1_len_308	308	gi|475598138|gb|EMT23843.1|	94.87	39	79.3	8e-18	Protein argonaute 13 [Aegilops tauschii]
comp4219935_c0_seq1_len_308	308	gi|15217816|ref|NP_174128.1|	86.96	46	82.8	8e-19	uncharacterized protein [Arabidopsis thaliana]	gi|44681470|gb|AAS47675.1| At1g28070 [Arabidopsis thaliana]	gi|332192787|gb|AEE30908.1| uncharacterized protein AT1G28070 [Arabidopsis thaliana]
comp42569_c0_seq2_len_308	308	gi|357138171|ref|XP_003570671.1|	100	20	45.4	8e-06	PREDICTEDuncharacterized protein LOC100839705 isoform 1 [Brachypodium distachyon]	gi|357138173|ref|XP_003570672.1| PREDICTEDuncharacterized protein LOC100839705 isoform 2 [Brachypodium distachyon]
comp429690_c1_seq1_len_308	308	gi|222873978|gb|EEF11109.1|	61.54	78	63.2	3e-12	predicted protein [Populus trichocarpa]
comp43173_c0_seq4_len_308	308	gi|326497455|dbj|BAK05817.1|	92.06	63	88.2	1e-19	predicted protein [Hordeum vulgare subsp. vulgare]
comp432039_c2_seq1_len_308	308	gi|474350511|gb|EMS62973.1|	54.55	88	54.7	1e-07	Protein argonaute MEL1 [Triticum urartu]
comp4357922_c0_seq1_len_308	308	gi|51969410|dbj|BAD43397.1|	61.19	67	70.5	5e-14	unnamed protein product [Arabidopsis thaliana]	gi|51969722|dbj|BAD43553.1| unnamed protein product [Arabidopsis thaliana]
comp438768_c0_seq1_len_308	308	gi|482568768|gb|EOA32957.1|	74.42	43	52.8	5e-08	hypothetical protein CARUB_v10016287mg [Capsella rubella]
comp43979_c3_seq1_len_308	308	gi|357118993|ref|XP_003561231.1|	94.12	102	175.3	2e-52	PREDICTEDauxin-induced protein 5NG4-like, partial [Brachypodium distachyon]
comp44035_c0_seq1_len_308	308	gi|357130609|ref|XP_003566940.1|	91.49	47	92	4e-21	PREDICTEDNEDD8-activating enzyme E1 catalytic subunit-like [Brachypodium distachyon]
comp44136_c1_seq6_len_308	308	gi|475572251|gb|EMT16458.1|	96.15	104	192.2	5e-58	Cytochrome P450 704C1 [Aegilops tauschii]
comp44388_c0_seq1_len_308	308	gi|115441209|ref|NP_001044884.1|	94.59	37	67.8	3e-13	Os01g0862600 [Oryza sativa Japonica Group]	gi|56785008|dbj|BAD82590.1| prolyl 4-hydroxylase alpha subunit-like [Oryza sativa Japonica Group]	gi|113534415|dbj|BAF06798.1| Os01g0862600 [Oryza sativa Japonica Group]
comp447216_c2_seq2_len_308	308	gi|12323627|gb|AAG51783.1|AC079679_3	63.73	102	100.9	1e-23	reverse transcriptase, putative; 16838-20266 [Arabidopsis thaliana]
comp44834_c5_seq4_len_308	308	gi|475522806|gb|EMT06808.1|	82.19	73	95.9	1e-22	hypothetical protein F775_16575 [Aegilops tauschii]
comp458742_c2_seq13_len_308	308	gi|326533744|dbj|BAK05403.1|	94.64	56	111.7	1e-28	predicted protein [Hordeum vulgare subsp. vulgare]
comp4622189_c0_seq1_len_308	308	gi|482565041|gb|EOA29231.1|	60.81	74	79.7	9e-17	hypothetical protein CARUB_v10025503mg [Capsella rubella]
comp46374_c0_seq14_len_308	308	gi|357116515|ref|XP_003560026.1|	92.96	71	131.7	7e-37	PREDICTEDGEM-like protein 1-like [Brachypodium distachyon]
comp48359_c0_seq1_len_308	308	gi|475626065|gb|EMT33183.1|	87	100	160.2	4e-46	hypothetical protein F775_06419 [Aegilops tauschii]
comp52775_c1_seq1_len_308	308	gi|58743494|gb|AAW81735.1|	100	18	37.4	2e-12	Putative Putative Pepidyl-tRNA hydrolase family protein [Brassica oleracea]
comp579217_c0_seq1_len_308	308	gi|125568670|gb|EAZ10185.1|	76.09	46	55.5	1e-08	hypothetical protein OsJ_00012 [Oryza sativa Japonica Group]
comp647974_c0_seq1_len_308	308	gi|300681478|emb|CBH32572.1|	96.84	95	188.7	1e-57	conserved hypothetical protein, expressed [Triticum aestivum]
comp670142_c0_seq1_len_308	308	gi|326512976|dbj|BAK03395.1|	98.8	83	168.3	1e-47	predicted protein [Hordeum vulgare subsp. vulgare]
comp727967_c0_seq1_len_308	308	gi|474395088|gb|EMS65662.1|	89.66	29	51.6	7e-08	hypothetical protein TRIUR3_27668 [Triticum urartu]
comp7464_c0_seq1_len_308	308	gi|475621594|gb|EMT31531.1|	68.75	32	37	3e-20	hypothetical protein F775_23326 [Aegilops tauschii]
comp790291_c0_seq1_len_308	308	gi|414584943|tpg|DAA35514.1|	62.34	77	62	1e-10	TPAhypothetical protein ZEAMMB73_326205 [Zea mays]
comp80_c1_seq1_len_308	308	gi|357127190|ref|XP_003565267.1|	97.3	37	73.6	3e-15	PREDICTEDcarnitinyl-CoA dehydratase-like [Brachypodium distachyon]
comp85956_c0_seq1_len_308	308	gi|4335717|gb|AAD17395.1|	77.45	102	141.4	1e-37	putative non-LTR retroelement reverse transcriptase [Arabidopsis thaliana]
comp8991_c1_seq1_len_308	308	gi|357168046|ref|XP_003581456.1|	97.06	102	209.9	4e-64	PREDICTEDprotein O-glucosyltransferase 1-like [Brachypodium distachyon]
comp90167_c0_seq1_len_308	308	gi|3046704|emb|CAA18234.1|	75.49	102	135.2	1e-35	putative protein [Arabidopsis thaliana]	gi|7269488|emb|CAB79491.1| putative protein [Arabidopsis thaliana]
comp92922_c1_seq1_len_308	308	gi|475625440|gb|EMT32971.1|	85	20	36.6	1e-10	hypothetical protein F775_28873 [Aegilops tauschii]
Contig20559	308	gi|357129758|ref|XP_003566528.1|	61.19	67	67.8	2e-12	PREDICTEDuncharacterized protein LOC100844973 [Brachypodium distachyon]
contig20559	308	gi|357129758|ref|XP_003566528.1|	61.19	67	67.8	2e-12	PREDICTEDuncharacterized protein LOC100844973 [Brachypodium distachyon]
contig43339	308	gi|475582332|gb|EMT19104.1|	76.47	34	42.4	5e-13	hypothetical protein F775_09183 [Aegilops tauschii]
TCONS_00000610_gene_XLOC_000606	308	gi|357488199|ref|XP_003614387.1|	80	35	58.2	6e-09	RRNA intron-encoded homing endonuclease [Medicago truncatula]	gi|355515722|gb|AES97345.1| RRNA intron-encoded homing endonuclease [Medicago truncatula]
TCONS_00002784_gene_XLOC_002671	308	gi|474224337|gb|EMS59374.1|	100	38	73.2	5e-16	hypothetical protein TRIUR3_02068 [Triticum urartu]
TCONS_00003858_gene_XLOC_003665	308	gi|224143018|ref|XP_002324820.1|	88.57	35	63.5	4e-12	predicted protein [Populus trichocarpa]	gi|222866254|gb|EEF03385.1| predicted protein [Populus trichocarpa]
TCONS_00004565_gene_XLOC_004357	308	gi|474410108|gb|EMS66745.1|	93.62	47	95.5	3e-23	Aquaporin PIP2-5 [Triticum urartu]
TCONS_00004741_gene_XLOC_004518	308	gi|475622287|gb|EMT31824.1|	100	68	139	1e-40	Histone H4 [Aegilops tauschii]
TCONS_00005135_gene_XLOC_004841	308	gi|326501942|dbj|BAK06463.1|	96.23	53	107.8	2e-27	predicted protein [Hordeum vulgare subsp. vulgare]
TCONS_00005624_gene_XLOC_005307	308	gi|413933224|gb|AFW67775.1|	77.27	66	82.8	2e-19	hypothetical protein ZEAMMB73_403811 [Zea mays]
TCONS_00009068_gene_XLOC_008511	308	gi|963062|emb|CAA57994.1|	75	56	64.7	3e-12	high molecular weight oleosin [Hordeum vulgare subsp. vulgare]
TCONS_00014655_gene_XLOC_013878	308	gi|326509121|dbj|BAJ86953.1|	98.57	70	128.3	7e-36	predicted protein [Hordeum vulgare subsp. vulgare]
TCONS_00014869_gene_XLOC_013893	308	gi|460395677|ref|XP_004243408.1|	93.98	83	161	9e-48	PREDICTEDadaptin ear-binding coat-associated protein 1-like [Solanum lycopersicum]
TCONS_00018875_gene_XLOC_017658	308	gi|474270811|gb|EMS60866.1|	100	102	197.6	2e-63	hypothetical protein TRIUR3_05545 [Triticum urartu]
TCONS_00019648_gene_XLOC_018268	308	gi|475589585|gb|EMT21206.1|	100	33	64.7	7e-13	hypothetical protein F775_43842 [Aegilops tauschii]
TCONS_00023825_gene_XLOC_022088	308	gi|475605874|gb|EMT26227.1|	97.65	85	154.8	1e-47	hypothetical protein F775_23857 [Aegilops tauschii]
comp10049_c1_seq1_len_309	309	gi|475603322|gb|EMT25385.1|	71.91	89	99.8	3e-23	hypothetical protein F775_25105 [Aegilops tauschii]
comp100563_c1_seq1_len_309	309	gi|297839125|ref|XP_002887444.1|	73.33	45	50.1	3e-06	hypothetical protein ARALYDRAFT_476400 [Arabidopsis lyrata subsp. lyrata]	gi|297333285|gb|EFH63703.1| hypothetical protein ARALYDRAFT_476400 [Arabidopsis lyrata subsp. lyrata]
comp102177_c0_seq1_len_309	309	gi|22328891|ref|NP_194090.2|	79.63	54	75.9	2e-15	probable aminotransferase TAT4 [Arabidopsis thaliana]	gi|75161515|sp|Q8VYP2.1|TAT4_ARATH RecNameFull=Probable aminotransferase TAT4; AltNameFull=Tyrosine aminotransferase 4	gi|332659380|gb|AEE84780.1| probable aminotransferase TAT4 [Arabidopsis thaliana]
comp1044118_c0_seq1_len_309	309	gi|475588320|gb|EMT20815.1|	72.87	129	174.9	3e-52	Heat stress transcription factor B-2b [Aegilops tauschii]
comp10511_c0_seq1_len_309	309	gi|357129487|ref|XP_003566393.1|	94.06	101	190.3	1e-55	PREDICTEDputative pentatricopeptide repeat-containing protein At5g08310, mitochondrial-like [Brachypodium distachyon]
comp107276_c1_seq1_len_309	309	gi|297819934|ref|XP_002877850.1|	72.04	93	92.8	7e-21	hypothetical protein ARALYDRAFT_323774 [Arabidopsis lyrata subsp. lyrata]	gi|297323688|gb|EFH54109.1| hypothetical protein ARALYDRAFT_323774 [Arabidopsis lyrata subsp. lyrata]
comp12217_c1_seq1_len_309	309	gi|475463824|gb|EMT02135.1|	83.82	68	107.8	7e-27	Anthocyanidin 5,3-O-glucosyltransferase [Aegilops tauschii]
comp126092_c1_seq1_len_309	309	gi|297812283|ref|XP_002874025.1|	100	13	28.1	4e-08	glycosyl hydrolase family 3 protein [Arabidopsis lyrata subsp. lyrata]	gi|297319862|gb|EFH50284.1| glycosyl hydrolase family 3 protein [Arabidopsis lyrata subsp. lyrata]
comp1289516_c0_seq1_len_309	309	gi|89257624|gb|ABD65112.1|	70.15	67	73.6	9e-16	hypothetical protein 31.t00014 [Brassica oleracea]
comp1332493_c0_seq1_len_309	309	gi|475530744|gb|EMT07948.1|	100	102	213.8	3e-64	Putative potassium transporter 15 [Aegilops tauschii]
comp135778_c3_seq1_len_309	309	gi|474221831|gb|EMS59292.1|	100	90	171.8	1e-48	K(+) efflux antiporter 2, chloroplastic [Triticum urartu]
comp135913_c0_seq1_len_309	309	gi|326504744|dbj|BAK06663.1|	100	92	184.9	2e-58	predicted protein [Hordeum vulgare subsp. vulgare]	gi|326519693|dbj|BAK00219.1| predicted protein [Hordeum vulgare subsp. vulgare]
comp136362_c0_seq1_len_309	309	gi|297794313|ref|XP_002865041.1|	76.67	30	38.9	2e-20	hypothetical protein ARALYDRAFT_920024 [Arabidopsis lyrata subsp. lyrata]	gi|297310876|gb|EFH41300.1| hypothetical protein ARALYDRAFT_920024 [Arabidopsis lyrata subsp. lyrata]
comp136635_c0_seq1_len_309	309	gi|475528058|gb|EMT07567.1|	100	39	87.8	1e-19	hypothetical protein F775_02331 [Aegilops tauschii]
comp137825_c3_seq1_len_309	309	gi|326498385|dbj|BAJ98620.1|	91.84	49	89.4	5e-21	predicted protein [Hordeum vulgare subsp. vulgare]
comp13803_c1_seq1_len_309	309	gi|133711804|gb|ABO36622.1|	72	25	33.1	4e-22	copia LTR rider [Solanum lycopersicum]	gi|133711819|gb|ABO36636.1| copia LTR rider [Solanum lycopersicum]
comp139087_c2_seq2_len_309	309	gi|326517623|dbj|BAK03730.1|	56.64	113	57.4	8e-09	predicted protein [Hordeum vulgare subsp. vulgare]
comp140047_c1_seq1_len_309	309	gi|115462207|ref|NP_001054703.1|	100	33	69.3	7e-14	Os05g0157100 [Oryza sativa Japonica Group]	gi|113578254|dbj|BAF16617.1| Os05g0157100 [Oryza sativa Japonica Group]
comp14051_c0_seq1_len_309	309	gi|474411708|gb|EMS66849.1|	100	103	213	3e-62	Sacsin [Triticum urartu]
comp14072_c1_seq1_len_309	309	gi|473869992|gb|EMS47734.1|	66.35	104	87	6e-19	putative mitochondrial chaperone bcs1 [Triticum urartu]
comp141869_c0_seq1_len_309	309	gi|326520593|dbj|BAK07555.1|	66.67	72	76.3	4e-17	predicted protein [Hordeum vulgare subsp. vulgare]
comp144824_c0_seq17_len_309	309	gi|475558542|gb|EMT13115.1|	82.11	95	125.9	5e-35	hypothetical protein F775_28865 [Aegilops tauschii]
comp149847_c1_seq1_len_309	309	gi|297812377|ref|XP_002874072.1|	100	29	56.6	1e-08	zinc finger (ZPR1-type) family protein [Arabidopsis lyrata subsp. lyrata]	gi|297319909|gb|EFH50331.1| zinc finger (ZPR1-type) family protein [Arabidopsis lyrata subsp. lyrata]
comp15523_c0_seq1_len_309	309	gi|326500170|dbj|BAJ90920.1|	86.96	23	36.6	3e-21	predicted protein [Hordeum vulgare subsp. vulgare]	gi|326518614|dbj|BAJ88336.1| predicted protein [Hordeum vulgare subsp. vulgare]
comp15726_c0_seq1_len_309	309	gi|475625002|gb|EMT32817.1|	98.7	77	156	9e-43	hypothetical protein F775_24043 [Aegilops tauschii]
comp16477_c0_seq1_len_309	309	gi|242083392|ref|XP_002442121.1|	67.31	52	63.9	4e-11	hypothetical protein SORBIDRAFT_08g014065 [Sorghum bicolor]	gi|241942814|gb|EES15959.1| hypothetical protein SORBIDRAFT_08g014065 [Sorghum bicolor]
comp177238_c1_seq1_len_309	309	gi|326490928|dbj|BAJ90131.1|	89.86	69	124	1e-33	predicted protein [Hordeum vulgare subsp. vulgare]	gi|326496266|dbj|BAJ94595.1| predicted protein [Hordeum vulgare subsp. vulgare]	gi|326528555|dbj|BAJ93459.1| predicted protein [Hordeum vulgare subsp. vulgare]
comp18100_c1_seq1_len_309	309	gi|326487225|dbj|BAJ89597.1|	95.56	90	168.7	2e-51	predicted protein [Hordeum vulgare subsp. vulgare]
comp18765_c0_seq1_len_309	309	gi|474363103|gb|EMS63347.1|	62.5	104	91.7	5e-22	hypothetical protein TRIUR3_07768 [Triticum urartu]
comp1877_c0_seq1_len_309	309	gi|110740511|dbj|BAE98361.1|	96.43	28	50.1	2e-06	putative myosin heavy chain [Arabidopsis thaliana]
comp19231_c1_seq1_len_309	309	gi|474400691|gb|EMS66063.1|	62.03	79	74.7	4e-15	hypothetical protein TRIUR3_34286 [Triticum urartu]
comp2251047_c0_seq1_len_309	309	gi|475606580|gb|EMT26444.1|	83.78	37	58.9	3e-09	hypothetical protein F775_06342 [Aegilops tauschii]
comp22804_c1_seq1_len_309	309	gi|326517082|dbj|BAJ99907.1|	99.03	103	162.2	1e-47	predicted protein [Hordeum vulgare subsp. vulgare]
comp22848_c1_seq1_len_309	309	gi|475465148|gb|EMT02174.1|	58.42	101	78.2	9e-16	28 kDa ribonucleoprotein, chloroplastic [Aegilops tauschii]
comp2290692_c0_seq1_len_309	309	gi|297834340|ref|XP_002885052.1|	91.43	35	57.4	1e-08	pentatricopeptide repeat-containing protein [Arabidopsis lyrata subsp. lyrata]	gi|297330892|gb|EFH61311.1| pentatricopeptide repeat-containing protein [Arabidopsis lyrata subsp. lyrata]
comp23080_c3_seq1_len_309	309	gi|326490191|dbj|BAJ94169.1|	98.48	66	134.8	1e-35	predicted protein [Hordeum vulgare subsp. vulgare]
comp230824_c0_seq1_len_309	309	gi|357138805|ref|XP_003570977.1|	81.25	48	53.1	1e-07	PREDICTEDuncharacterized protein At5g39865-like [Brachypodium distachyon]
comp2358862_c0_seq1_len_309	309	gi|297820478|ref|XP_002878122.1|	95.38	65	122.5	3e-33	OBP3-responsive gene 3 [Arabidopsis lyrata subsp. lyrata]	gi|297323960|gb|EFH54381.1| OBP3-responsive gene 3 [Arabidopsis lyrata subsp. lyrata]
comp2363343_c0_seq1_len_309	309	gi|297799234|ref|XP_002867501.1|	80.95	42	56.6	7e-10	predicted protein [Arabidopsis lyrata subsp. lyrata]	gi|297813003|ref|XP_002874385.1| predicted protein [Arabidopsis lyrata subsp. lyrata]	gi|297313337|gb|EFH43760.1| predicted protein [Arabidopsis lyrata subsp. lyrata]	gi|297320222|gb|EFH50644.1| predicted protein [Arabidopsis lyrata subsp. lyrata]
comp25118_c1_seq1_len_309	309	gi|473822223|gb|EMS47049.1|	95.19	104	183	5e-52	Calcium-dependent protein kinase 5 [Triticum urartu]
comp2513658_c0_seq1_len_309	309	gi|9279655|dbj|BAB01155.1|	68.97	29	40.4	1e-12	unnamed protein product [Arabidopsis thaliana]	gi|49823524|gb|AAT68745.1| hypothetical protein At3g17200 [Arabidopsis thaliana]	gi|60547763|gb|AAX23845.1| hypothetical protein At3g17200 [Arabidopsis thaliana]
comp2569396_c0_seq1_len_309	309	gi|195615474|gb|ACG29567.1|	84.62	78	113.2	3e-28	sulfate transporter 4.1 [Zea mays]
comp26193_c0_seq1_len_309	309	gi|475491669|gb|EMT03586.1|	95.45	66	132.1	1e-34	hypothetical protein F775_52517 [Aegilops tauschii]
comp2701769_c0_seq1_len_309	309	gi|482557410|gb|EOA21602.1|	87.76	49	79.3	1e-17	hypothetical protein CARUB_v10002014mg [Capsella rubella]
comp2714109_c0_seq1_len_309	309	gi|46395985|sp|Q9FKZ2.1|DRL41_ARATH	80.85	94	128.3	2e-34	RecNameFull=Probable disease resistance protein At5g66890
comp2744640_c0_seq1_len_309	309	gi|12323339|gb|AAG51647.1|AC018908_13	100	90	176.4	1e-52	putative iron-regulated transporter; 41763-40495 [Arabidopsis thaliana]
comp275313_c0_seq1_len_309	309	gi|326527003|dbj|BAK00890.1|	82.5	40	62	1e-10	predicted protein [Hordeum vulgare subsp. vulgare]
comp2799382_c0_seq1_len_309	309	gi|484112|gb|AAA70399.1|	100	57	128.3	2e-34	S-locus related protein [Brassica napus]	gi|2285899|emb|CAA79735.1| glycoprotein [Brassica napus]
comp28435_c1_seq1_len_309	309	gi|357133421|ref|XP_003568323.1|	70.41	98	117.9	2e-31	PREDICTEDuncharacterized protein At2g39795, mitochondrial-like [Brachypodium distachyon]
comp286141_c0_seq1_len_309	309	gi|474128037|gb|EMS56293.1|	100	54	112.8	4e-28	Beta-fructofuranosidase 1 [Triticum urartu]
comp29004_c0_seq1_len_309	309	gi|326500202|dbj|BAK06190.1|	82.54	63	103.6	1e-25	predicted protein [Hordeum vulgare subsp. vulgare]
comp2939919_c0_seq1_len_309	309	gi|79312721|ref|NP_001030629.1|	92.86	28	54.3	9e-34	CIPK1 interacting protein [Arabidopsis thaliana]	gi|222423649|dbj|BAH19792.1| AT3G03950 [Arabidopsis thaliana]	gi|332640496|gb|AEE74017.1| uncharacterized protein AT3G03950 [Arabidopsis thaliana]
comp2957614_c0_seq1_len_309	309	gi|474321064|gb|EMS62309.1|	88.71	62	104	1e-24	LRR receptor-like serine/threonine-protein kinase EFR [Triticum urartu]
comp29639_c2_seq1_len_309	309	gi|242051591|ref|XP_002454941.1|	75.73	103	127.9	1e-33	hypothetical protein SORBIDRAFT_03g001780 [Sorghum bicolor]	gi|241926916|gb|EES00061.1| hypothetical protein SORBIDRAFT_03g001780 [Sorghum bicolor]
comp29767_c0_seq1_len_309	309	gi|474142336|gb|EMS56592.1|	93.33	30	57	7e-09	hypothetical protein TRIUR3_02403 [Triticum urartu]
comp29833_c2_seq1_len_309	309	gi|475575316|gb|EMT17235.1|	79.49	39	60.1	1e-10	hypothetical protein F775_42621 [Aegilops tauschii]
comp2993766_c0_seq1_len_309	309	gi|50252135|dbj|BAD28131.1|	71.43	105	112.5	1e-29	mechanosensitive ion channel domain-containing protein-like [Oryza sativa Japonica Group]
comp30091_c0_seq1_len_309	309	gi|475599199|gb|EMT24172.1|	71.57	102	119	1e-29	Putative pentatricopeptide repeat-containing protein [Aegilops tauschii]
comp3104_c0_seq1_len_309	309	gi|253761750|ref|XP_002489250.1|	96	25	55.1	7e-08	hypothetical protein SORBIDRAFT_0012s014620 [Sorghum bicolor]	gi|241947110|gb|EES20255.1| hypothetical protein SORBIDRAFT_0012s014620 [Sorghum bicolor]
comp310552_c0_seq1_len_309	309	gi|482548994|gb|EOA13188.1|	100	16	38.9	4e-17	hypothetical protein CARUB_v10026214mg [Capsella rubella]
comp3133743_c0_seq1_len_309	309	gi|297826483|ref|XP_002881124.1|	100	23	43.1	5e-13	predicted protein [Arabidopsis lyrata subsp. lyrata]	gi|297326963|gb|EFH57383.1| predicted protein [Arabidopsis lyrata subsp. lyrata]
comp3146333_c0_seq1_len_309	309	gi|158828301|gb|ABW81176.1|	80.39	102	148.7	1e-41	non-LTR reverse transcriptase [Arabidopsis cebennensis]
comp31464_c0_seq1_len_309	309	gi|357161520|ref|XP_003579116.1|	91.11	45	81.3	8e-18	PREDICTEDuncharacterized protein LOC100833636 [Brachypodium distachyon]
comp31609_c1_seq1_len_309	309	gi|473939986|gb|EMS50294.1|	76.47	17	33.9	6e-11	hypothetical protein TRIUR3_18653 [Triticum urartu]
comp32356_c2_seq1_len_309	309	gi|474142393|gb|EMS56601.1|	78.38	37	50.8	1e-06	Sugar transporter ERD6-like 6 [Triticum urartu]
comp32874_c0_seq1_len_309	309	gi|474431227|gb|EMS67958.1|	84	25	46.6	6e-06	hypothetical protein TRIUR3_21020 [Triticum urartu]
comp33426_c2_seq1_len_309	309	gi|326491119|dbj|BAK05659.1|	67.35	49	52	5e-08	predicted protein [Hordeum vulgare subsp. vulgare]
comp33596_c3_seq1_len_309	309	gi|473993872|gb|EMS51988.1|	100	103	226.9	2e-69	putative methyltransferase PMT27 [Triticum urartu]
comp3420912_c0_seq1_len_309	309	gi|482572396|gb|EOA36583.1|	96.55	58	121.3	1e-30	hypothetical protein CARUB_v10011770mg [Capsella rubella]
comp3468967_c0_seq1_len_309	309	gi|297826715|ref|XP_002881240.1|	68.27	104	99.8	4e-23	predicted protein [Arabidopsis lyrata subsp. lyrata]	gi|297327079|gb|EFH57499.1| predicted protein [Arabidopsis lyrata subsp. lyrata]
comp3531556_c0_seq1_len_309	309	gi|6580159|emb|CAB62657.2|	87.5	80	122.9	2e-32	putative protein [Arabidopsis thaliana]
comp3587170_c0_seq1_len_309	309	gi|25411093|pir||B84459	60.19	103	96.3	3e-24	hypothetical protein At2g04580 [imported] - Arabidopsis thaliana
comp3589560_c0_seq1_len_309	309	gi|18379149|ref|NP_563691.1|	81.73	104	139.4	8e-41	glutaredoxin ATGRXS13 [Arabidopsis thaliana]	gi|119370631|sp|Q84TF4.2|GRS13_ARATH RecNameFull=Monothiol glutaredoxin-S13; Short=AtGrxS13; AltNameFull=Protein ROXY 18	gi|332189502|gb|AEE27623.1| monothiol glutaredoxin-S13 [Arabidopsis thaliana]
comp3618707_c0_seq1_len_309	309	gi|51536436|gb|AAU05456.1|	94.06	101	192.2	3e-58	At1g01450 [Arabidopsis thaliana]	gi|52421275|gb|AAU45207.1| At1g01450 [Arabidopsis thaliana]
comp3620167_c0_seq1_len_309	309	gi|15241713|ref|NP_195839.1|	99.02	102	209.1	1e-64	aspartic proteinase PCS1 [Arabidopsis thaliana]	gi|75181297|sp|Q9LZL3.1|PCS1L_ARATH RecNameFull=Aspartic proteinase PCS1; AltNameFull=Aspartic protease 38; Short=AtASP38; AltNameFull=Protein EMBRYO DEFECTIVE 24; AltNameFull=Protein PROMOTION OF CELL SURVIVAL 1; FlagsPrecursor	gi|50897174|gb|AAT85726.1| At5g02190 [Arabidopsis thaliana]	gi|53828617|gb|AAU94418.1| At5g02190 [Arabidopsis thaliana]	gi|332003059|gb|AED90442.1| aspartic proteinase PCS1 [Arabidopsis thaliana]
comp3639031_c0_seq1_len_309	309	gi|482570547|gb|EOA34735.1|	80.52	77	109.8	5e-28	hypothetical protein CARUB_v10022306mg, partial [Capsella rubella]
comp36830_c2_seq1_len_309	309	gi|475443618|gb|EMT01510.1|	100	102	202.2	5e-64	hypothetical protein F775_43206 [Aegilops tauschii]
comp36839_c1_seq2_len_309	309	gi|475605337|gb|EMT26031.1|	77.78	99	136	1e-37	hypothetical protein F775_19933 [Aegilops tauschii]
comp37242_c0_seq7_len_309	309	gi|473827000|gb|EMS47159.1|	77.36	106	147.9	7e-42	hypothetical protein TRIUR3_17314 [Triticum urartu]
comp37383_c2_seq1_len_309	309	gi|357124140|ref|XP_003563763.1|	100	30	54.7	8e-09	PREDICTED40S ribosomal protein S24-2-like [Brachypodium distachyon]
comp37666_c1_seq1_len_309	309	gi|326497169|dbj|BAK02169.1|	100	102	210.7	9e-63	predicted protein [Hordeum vulgare subsp. vulgare]	gi|326506956|dbj|BAJ95555.1| predicted protein [Hordeum vulgare subsp. vulgare]	gi|326530230|dbj|BAJ97541.1| predicted protein [Hordeum vulgare subsp. vulgare]
comp3812961_c0_seq1_len_309	309	gi|6598588|gb|AAF18643.1|AC006228_14	89.22	102	174.5	3e-50	F5J5.14 [Arabidopsis thaliana]
comp384825_c0_seq1_len_309	309	gi|473732957|gb|EMS45225.1|	87.8	82	133.3	1e-36	hypothetical protein TRIUR3_32724 [Triticum urartu]
comp3852_c1_seq1_len_309	309	gi|475622987|gb|EMT32050.1|	70.31	64	50.8	1e-07	hypothetical protein F775_24399 [Aegilops tauschii]
comp38590_c1_seq1_len_309	309	gi|475493181|gb|EMT03693.1|	80	30	56.2	1e-08	hypothetical protein F775_30458 [Aegilops tauschii]
comp3881226_c0_seq1_len_309	309	gi|482576032|gb|EOA40219.1|	100	18	42.4	3e-11	hypothetical protein CARUB_v10008942mg [Capsella rubella]
comp3911664_c0_seq1_len_309	309	gi|297827669|ref|XP_002881717.1|	82.35	102	158.7	1e-44	transducin family protein [Arabidopsis lyrata subsp. lyrata]	gi|297327556|gb|EFH57976.1| transducin family protein [Arabidopsis lyrata subsp. lyrata]
comp39303_c1_seq1_len_309	309	gi|9454556|gb|AAF87879.1|AC012561_12	87.18	39	65.1	1e-11	Unknown protein [Arabidopsis thaliana]
comp3957008_c0_seq1_len_309	309	gi|3319372|gb|AAC28221.1|	64.36	101	114.8	2e-28	similar to reverse transcriptases (PFamrvt.hmm, score60.13) [Arabidopsis thaliana]
comp40235_c1_seq5_len_309	309	gi|475602064|gb|EMT25026.1|	100	31	66.6	4e-12	Putative protein phosphatase 2C 47 [Aegilops tauschii]
comp4115089_c0_seq1_len_309	309	gi|449515772|ref|XP_004164922.1|	96.55	29	61.6	3e-10	PREDICTEDL-ascorbate oxidase homolog [Cucumis sativus]
comp411566_c0_seq1_len_309	309	gi|326504310|dbj|BAJ90987.1|	79.49	39	49.3	3e-24	predicted protein [Hordeum vulgare subsp. vulgare]
comp41558_c2_seq3_len_309	309	gi|357136189|ref|XP_003569688.1|	84.16	101	159.8	2e-46	PREDICTEDcholine/ethanolamine kinase-like [Brachypodium distachyon]
comp416033_c1_seq1_len_309	309	gi|413944845|gb|AFW77494.1|	74.19	31	36.6	5e-30	hypothetical protein ZEAMMB73_824761 [Zea mays]
comp41927_c2_seq1_len_309	309	gi|475552031|gb|EMT11727.1|	95.12	41	49.7	3e-06	Glucan endo-1,3-beta-glucosidase 10 [Aegilops tauschii]
comp419507_c1_seq1_len_309	309	gi|2244802|emb|CAB10225.1|	84.16	101	152.5	1e-41	retrovirus-related like polyprotein [Arabidopsis thaliana]	gi|7268152|emb|CAB78488.1| retrovirus-related like polyprotein [Arabidopsis thaliana]
comp4209836_c0_seq1_len_309	309	gi|7385219|gb|AAF61739.1|AF244520_1	91.18	34	65.5	1e-11	beta-ketoacyl-ACP synthetase 2 [Brassica napus]
comp42106_c0_seq3_len_309	309	gi|326492766|dbj|BAJ90239.1|	92.31	65	115.9	6e-30	predicted protein [Hordeum vulgare subsp. vulgare]
comp422485_c0_seq1_len_309	309	gi|475616969|gb|EMT29944.1|	86.46	96	166.8	2e-46	UDP-glucose:glycoprotein glucosyltransferase 1 [Aegilops tauschii]
comp4266661_c0_seq1_len_309	309	gi|225464249|ref|XP_002269045.1|	80	30	40	2e-09	PREDICTEDtranscription initiation factor IIB-2 [Vitis vinifera]	gi|296088031|emb|CBI35314.3| unnamed protein product [Vitis vinifera]
comp43594_c0_seq3_len_309	309	gi|475588460|gb|EMT20869.1|	93.14	102	196.1	8e-59	hypothetical protein F775_22791 [Aegilops tauschii]
comp43690_c0_seq9_len_309	309	gi|326491977|dbj|BAJ98213.1|	100	35	69.7	1e-13	predicted protein [Hordeum vulgare subsp. vulgare]	gi|326531530|dbj|BAJ97769.1| predicted protein [Hordeum vulgare subsp. vulgare]
comp4464468_c0_seq1_len_309	309	gi|326631146|gb|ADZ98865.1|	89.29	84	136.3	9e-38	MYB domain protein 111 [Brassica rapa subsp. rapa]
comp44715_c5_seq12_len_309	309	gi|475594694|gb|EMT22777.1|	88.66	97	120.9	6e-31	hypothetical protein F775_13887 [Aegilops tauschii]
comp447429_c1_seq1_len_309	309	gi|326504824|dbj|BAK06703.1|	92.59	81	141	1e-39	predicted protein [Hordeum vulgare subsp. vulgare]
comp44880_c0_seq2_len_309	309	gi|326518008|dbj|BAK07256.1|	91.18	102	170.6	2e-49	predicted protein [Hordeum vulgare subsp. vulgare]
comp45004_c1_seq1_len_309	309	gi|297834374|ref|XP_002885069.1|	85.71	28	58.2	2e-09	hypothetical protein ARALYDRAFT_478943 [Arabidopsis lyrata subsp. lyrata]	gi|297330909|gb|EFH61328.1| hypothetical protein ARALYDRAFT_478943 [Arabidopsis lyrata subsp. lyrata]
comp451100_c1_seq2_len_309	309	gi|474424403|gb|EMS67655.1|	97.33	75	146.7	8e-44	Homeobox-leucine zipper protein HOX19 [Triticum urartu]
comp45134_c2_seq12_len_309	309	gi|475592272|gb|EMT22028.1|	91.89	37	61.6	4e-10	Cysteine-rich receptor-like protein kinase 41 [Aegilops tauschii]
comp4532812_c0_seq1_len_309	309	gi|482567736|gb|EOA31925.1|	68.18	44	50.8	1e-06	hypothetical protein CARUB_v10015164mg [Capsella rubella]
comp45415_c5_seq1_len_309	309	gi|474359372|gb|EMS63248.1|	98.28	58	116.7	4e-30	hypothetical protein TRIUR3_24468 [Triticum urartu]
comp454834_c0_seq3_len_309	309	gi|326526925|dbj|BAK00851.1|	94.12	102	193.4	6e-59	predicted protein [Hordeum vulgare subsp. vulgare]
comp47124_c1_seq2_len_309	309	gi|475577369|gb|EMT17784.1|	91.89	37	69.7	4e-14	hypothetical protein F775_52294 [Aegilops tauschii]
comp564998_c0_seq1_len_309	309	gi|475506246|gb|EMT04822.1|	98.04	102	200.3	7e-60	Wall-associated receptor kinase 5 [Aegilops tauschii]
comp599703_c0_seq1_len_309	309	gi|474387891|gb|EMS65103.1|	92.05	88	170.2	2e-50	hypothetical protein TRIUR3_04473 [Triticum urartu]
comp628745_c0_seq1_len_309	309	gi|326492606|dbj|BAJ90159.1|	94.17	103	194.5	1e-56	predicted protein [Hordeum vulgare subsp. vulgare]
comp6569_c0_seq1_len_309	309	gi|475399964|gb|EMT00784.1|	100	33	68.2	1e-12	Cytochrome P450 71D10 [Aegilops tauschii]
comp658064_c0_seq1_len_309	309	gi|475585844|gb|EMT20151.1|	100	102	216.5	1e-67	B3 domain-containing protein [Aegilops tauschii]
comp747283_c0_seq1_len_309	309	gi|475618935|gb|EMT30599.1|	98.33	60	119.8	3e-30	DNA mismatch repair protein Mlh1 [Aegilops tauschii]
comp7475_c1_seq1_len_309	309	gi|475459687|gb|EMT01988.1|	100	102	215.3	1e-67	hypothetical protein F775_12232 [Aegilops tauschii]
comp88299_c0_seq1_len_309	309	gi|9665115|gb|AAF97299.1|AC007843_2	73.27	101	122.1	4e-31	Similar to copia-type reverse transcriptase proteins [Arabidopsis thaliana]
comp9001_c1_seq1_len_309	309	gi|474408936|gb|EMS66703.1|	93.14	102	193.4	8e-56	Disease resistance protein RPM1 [Triticum urartu]
comp965017_c0_seq1_len_309	309	gi|475604114|gb|EMT25641.1|	92.47	93	174.5	3e-54	hypothetical protein F775_05821 [Aegilops tauschii]
contig46930	309	gi|475461370|gb|EMT02054.1|	90.62	32	60.1	1e-09	Tyrosine-protein kinase BAZ1B [Aegilops tauschii]
contig61896	309	gi|77550934|gb|ABA93731.1|	68.13	91	105.5	1e-25	retrotransposon protein, putative, unclassified [Oryza sativa Japonica Group]
contig96958	309	gi|215713451|dbj|BAG94588.1|	95.12	41	78.6	3e-16	unnamed protein product [Oryza sativa Japonica Group]	gi|215765838|dbj|BAG87535.1| unnamed protein product [Oryza sativa Japonica Group]	gi|215767360|dbj|BAG99588.1| unnamed protein product [Oryza sativa Japonica Group]
TCONS_00001662_gene_XLOC_001620	309	gi|357125809|ref|XP_003564582.1|	90.7	43	77.8	1e-16	PREDICTEDosmotin-like protein-like [Brachypodium distachyon]
TCONS_00008835_gene_XLOC_008443	309	gi|326521028|dbj|BAJ92877.1|	98.55	69	76.3	2e-16	predicted protein [Hordeum vulgare subsp. vulgare]
TCONS_00020446_gene_XLOC_019128	309	gi|474320525|gb|EMS62255.1|	97.87	94	162.5	7e-49	Subtilisin-like protease [Triticum urartu]
comp10062_c0_seq1_len_310	310	gi|474353564|gb|EMS63062.1|	85.71	28	50.8	1e-06	hypothetical protein TRIUR3_19294 [Triticum urartu]
comp1012076_c0_seq1_len_310	310	gi|475571681|gb|EMT16320.1|	88.61	79	131.3	1e-37	Anthocyanin 3&apos;-O-beta-glucosyltransferase [Aegilops tauschii]
comp107006_c1_seq1_len_310	310	gi|227438115|gb|ACP30547.1|	100	103	209.9	1e-63	disease resistance protein [Brassica rapa subsp. pekinensis]
comp108022_c0_seq1_len_310	310	gi|297795143|ref|XP_002865456.1|	63.64	66	62.4	3e-11	hypothetical protein ARALYDRAFT_917380 [Arabidopsis lyrata subsp. lyrata]	gi|297311291|gb|EFH41715.1| hypothetical protein ARALYDRAFT_917380 [Arabidopsis lyrata subsp. lyrata]
comp1204684_c0_seq1_len_310	310	gi|475596198|gb|EMT23297.1|	88.89	81	146.4	2e-39	Putative disease resistance RPP13-like protein 1 [Aegilops tauschii]
comp1227126_c0_seq1_len_310	310	gi|475576071|gb|EMT17443.1|	60.81	74	61.6	4e-10	Mitochondrial outer membrane porin [Aegilops tauschii]
comp125763_c0_seq1_len_310	310	gi|473967042|gb|EMS51270.1|	96.43	56	113.2	9e-29	Ribosome biogenesis protein BRX1-like protein [Triticum urartu]
comp1294161_c0_seq1_len_310	310	gi|326495608|dbj|BAJ85900.1|	100	42	84.3	1e-17	predicted protein [Hordeum vulgare subsp. vulgare]
comp132426_c1_seq1_len_310	310	gi|473881757|gb|EMS47991.1|	100	25	53.9	1e-07	GATA transcription factor 17 [Triticum urartu]
comp13458_c0_seq1_len_310	310	gi|475585306|gb|EMT20028.1|	100	103	221.9	1e-66	ABC transporter G family member 19 [Aegilops tauschii]
comp139702_c2_seq1_len_310	310	gi|474156667|gb|EMS57123.1|	96.67	30	55.8	1e-08	Zinc transporter ZTP29 [Triticum urartu]
comp139773_c4_seq1_len_310	310	gi|357148941|ref|XP_003574945.1|	92.16	102	184.9	9e-53	PREDICTEDDNA-directed RNA polymerase III subunit rpc1-like [Brachypodium distachyon]
comp14017_c0_seq1_len_310	310	gi|357116444|ref|XP_003559991.1|	90.29	103	177.2	3e-50	PREDICTEDLRR receptor-like serine/threonine-protein kinase RPK2-like [Brachypodium distachyon]
comp142557_c2_seq1_len_310	310	gi|326490820|dbj|BAJ90077.1|	89.71	68	123.6	2e-32	predicted protein [Hordeum vulgare subsp. vulgare]
comp14289_c1_seq1_len_310	310	gi|473846865|gb|EMS47399.1|	82.35	102	169.1	2e-48	Phospholipid-transporting ATPase 3 [Triticum urartu]
comp15833_c0_seq1_len_310	310	gi|224030457|gb|ACN34304.1|	98.86	88	185.3	4e-56	unknown [Zea mays]
comp17461_c1_seq1_len_310	310	gi|475512978|gb|EMT05557.1|	91.25	80	147.1	1e-42	hypothetical protein F775_15652 [Aegilops tauschii]
comp1831_c0_seq1_len_310	310	gi|475547254|gb|EMT10845.1|	95.19	104	196.8	4e-61	hypothetical protein F775_21218 [Aegilops tauschii]
comp1850722_c0_seq1_len_310	310	gi|297725699|ref|NP_001175213.1|	83.15	89	138.7	1e-37	Os07g0500000 [Oryza sativa Japonica Group]	gi|255677790|dbj|BAH93941.1| Os07g0500000 [Oryza sativa Japonica Group]
comp21698_c0_seq1_len_310	310	gi|326509211|dbj|BAJ91522.1|	55.91	93	53.5	2e-07	predicted protein [Hordeum vulgare subsp. vulgare]
comp22171_c0_seq1_len_310	310	gi|474287215|gb|EMS61156.1|	82.61	46	63.9	7e-12	hypothetical protein TRIUR3_10521 [Triticum urartu]
comp23438_c0_seq1_len_310	310	gi|475570136|gb|EMT15944.1|	98.06	103	201.1	1e-61	hypothetical protein F775_17477 [Aegilops tauschii]
comp24099_c0_seq1_len_310	310	gi|474385259|gb|EMS64925.1|	99.02	102	205.7	4e-60	hypothetical protein TRIUR3_18342 [Triticum urartu]
comp2461014_c0_seq1_len_310	310	gi|312281537|dbj|BAJ33634.1|	95.92	49	101.7	2e-24	unnamed protein product [Thellungiella halophila]
comp25523_c0_seq1_len_310	310	gi|475553312|gb|EMT11965.1|	81.48	27	46.2	6e-06	hypothetical protein F775_23980 [Aegilops tauschii]
comp2564871_c0_seq1_len_310	310	gi|2642431|gb|AAB87099.1|	70.83	48	56.6	2e-08	putative retroelement pol polyprotein [Arabidopsis thaliana]
comp25743_c0_seq1_len_310	310	gi|474088765|gb|EMS54774.1|	97.06	102	206.5	3e-65	hypothetical protein TRIUR3_17735 [Triticum urartu]
comp26075_c0_seq1_len_310	310	gi|473945264|gb|EMS50493.1|	77.14	35	48.9	6e-07	hypothetical protein TRIUR3_08291 [Triticum urartu]
comp26300_c1_seq1_len_310	310	gi|475588010|gb|EMT20728.1|	80.91	110	156.8	6e-45	hypothetical protein F775_14880 [Aegilops tauschii]
comp263026_c0_seq1_len_310	310	gi|475618889|gb|EMT30582.1|	96.12	103	201.8	5e-59	Putative disease resistance protein RGA1 [Aegilops tauschii]
comp270351_c0_seq1_len_310	310	gi|240255973|ref|NP_193464.5|	84.85	66	101.7	1e-23	G2484-1 protein [Arabidopsis thaliana]	gi|332658477|gb|AEE83877.1| G2484-1 protein [Arabidopsis thaliana]
comp271461_c0_seq1_len_310	310	gi|8778383|gb|AAF79391.1|AC068197_1	76.27	59	79.7	1e-16	F16A14.1 [Arabidopsis thaliana]	gi|46518457|gb|AAS99710.1| At1g13780 [Arabidopsis thaliana]
comp2732953_c0_seq1_len_310	310	gi|297839557|ref|XP_002887660.1|	67.57	74	69.3	7e-13	hypothetical protein ARALYDRAFT_895569 [Arabidopsis lyrata subsp. lyrata]	gi|297333501|gb|EFH63919.1| hypothetical protein ARALYDRAFT_895569 [Arabidopsis lyrata subsp. lyrata]
comp27919_c2_seq1_len_310	310	gi|475521873|gb|EMT06687.1|	98.04	102	197.2	1e-60	Cytochrome P450 93A1 [Aegilops tauschii]
comp2794829_c0_seq1_len_310	310	gi|15237561|ref|NP_201197.1|	100	25	58.2	6e-25	topoisomerase 3alpha [Arabidopsis thaliana]	gi|8777305|dbj|BAA96895.1| DNA topoisomerase III [Arabidopsis thaliana]	gi|169218912|gb|ACA50279.1| topoisomerase 3 alpha [Arabidopsis thaliana]	gi|332010433|gb|AED97816.1| topoisomerase 3alpha [Arabidopsis thaliana]
comp28158_c0_seq1_len_310	310	gi|474397717|gb|EMS65814.1|	88.35	103	183.7	4e-54	hypothetical protein TRIUR3_31800 [Triticum urartu]
comp28203_c1_seq1_len_310	310	gi|326507386|dbj|BAK03086.1|	83.5	103	147.9	2e-42	predicted protein [Hordeum vulgare subsp. vulgare]
comp29572_c0_seq1_len_310	310	gi|475609160|gb|EMT27290.1|	93.2	103	166	3e-48	hypothetical protein F775_12592 [Aegilops tauschii]
comp296273_c0_seq1_len_310	310	gi|29409366|gb|AAM29179.1|	82.35	68	87.8	3e-20	prohibitin protein Wph [Triticum aestivum]
comp29860_c1_seq1_len_310	310	gi|473794741|gb|EMS46481.1|	96.43	84	163.7	2e-48	putative protein phosphatase 2C 21 [Triticum urartu]
comp314794_c1_seq1_len_310	310	gi|9758829|dbj|BAB09501.1|	75.44	57	58.2	2e-09	unnamed protein product [Arabidopsis thaliana]
comp31780_c5_seq1_len_310	310	gi|475562556|gb|EMT14064.1|	94.85	97	181.8	4e-56	hypothetical protein F775_42989 [Aegilops tauschii]
comp31826_c0_seq1_len_310	310	gi|326527635|dbj|BAK08092.1|	93.2	103	180.6	1e-51	predicted protein [Hordeum vulgare subsp. vulgare]
comp31874_c7_seq1_len_310	310	gi|323134589|gb|ADX31265.1|	77.66	94	115.2	1e-28	unknown [Triticum aestivum]
comp318967_c0_seq1_len_310	310	gi|474405741|gb|EMS66448.1|	100	60	126.3	1e-36	hypothetical protein TRIUR3_23099 [Triticum urartu]
comp31932_c0_seq1_len_310	310	gi|475598357|gb|EMT23922.1|	91.67	48	69.7	8e-14	hypothetical protein F775_09169 [Aegilops tauschii]
comp32093_c1_seq1_len_310	310	gi|326516848|dbj|BAJ96416.1|	82.35	68	102.8	3e-25	predicted protein [Hordeum vulgare subsp. vulgare]
comp321636_c1_seq1_len_310	310	gi|482565652|gb|EOA29841.1|	94.44	18	38.9	1e-19	hypothetical protein CARUB_v10012935mg [Capsella rubella]
comp32755_c1_seq1_len_310	310	gi|326506552|dbj|BAJ86594.1|	92.31	104	185.7	1e-56	predicted protein [Hordeum vulgare subsp. vulgare]
comp32830_c2_seq1_len_310	310	gi|474390609|gb|EMS65271.1|	88.12	101	183.3	3e-54	hypothetical protein TRIUR3_27200 [Triticum urartu]
comp33042_c2_seq4_len_310	310	gi|475532668|gb|EMT08261.1|	97.09	103	199.5	1e-59	hypothetical protein F775_28706 [Aegilops tauschii]
comp33693_c1_seq1_len_310	310	gi|326521166|dbj|BAJ96786.1|	93.33	45	76.3	7e-16	predicted protein [Hordeum vulgare subsp. vulgare]
comp339449_c0_seq1_len_310	310	gi|384253904|gb|EIE27378.1|	76.7	103	125.6	2e-33	nucleosome remodeling factor [Coccomyxa subellipsoidea C-169]
comp34086_c3_seq2_len_310	310	gi|357112720|ref|XP_003558155.1|	64.52	31	33.1	8e-07	PREDICTEDasparagine synthetase [glutamine-hydrolyzing]-like [Brachypodium distachyon]
comp35325_c0_seq4_len_310	310	gi|326506140|dbj|BAJ91309.1|	92.5	80	124.4	9e-35	predicted protein [Hordeum vulgare subsp. vulgare]
comp3569417_c0_seq1_len_310	310	gi|474320435|gb|EMS62244.1|	93.14	102	183	1e-55	Gibberellin 2-beta-dioxygenase 8 [Triticum urartu]
comp35752_c0_seq1_len_310	310	gi|326528299|dbj|BAJ93331.1|	81.37	102	163.3	1e-46	predicted protein [Hordeum vulgare subsp. vulgare]
comp36454_c0_seq2_len_310	310	gi|475470581|gb|EMT02368.1|	100	71	149.1	2e-41	Putative beta-D-xylosidase 7 [Aegilops tauschii]
comp3659_c0_seq1_len_310	310	gi|475600702|gb|EMT24614.1|	91.3	46	87.4	1e-19	tRNA-specific adenosine deaminase 1 [Aegilops tauschii]
comp36843_c0_seq5_len_310	310	gi|326497007|dbj|BAK02088.1|	78.26	92	86.3	1e-19	predicted protein [Hordeum vulgare subsp. vulgare]
comp37321_c0_seq4_len_310	310	gi|475514943|gb|EMT05775.1|	78.18	55	81.3	4e-18	hypothetical protein F775_05196 [Aegilops tauschii]
comp3829828_c0_seq1_len_310	310	gi|158828172|gb|ABW81051.1|	68.97	58	63.9	5e-11	tn7 reverse transcriptase [Arabidopsis lyrata subsp. lyrata]
comp388040_c0_seq1_len_310	310	gi|475568723|gb|EMT15552.1|	75.68	37	50.1	2e-06	Putative acetyl-CoA acetyltransferase, cytosolic 2 [Aegilops tauschii]
comp38807_c2_seq2_len_310	310	gi|475576117|gb|EMT17454.1|	100	12	33.9	7e-07	hypothetical protein F775_03353 [Aegilops tauschii]
comp3935408_c0_seq1_len_310	310	gi|52354423|gb|AAU44532.1|	93.2	103	191.8	8e-58	hypothetical protein AT4G33590 [Arabidopsis thaliana]
comp3937070_c0_seq1_len_310	310	gi|482564488|gb|EOA28678.1|	92.31	104	190.7	2e-56	hypothetical protein CARUB_v10024903mg [Capsella rubella]
comp39649_c4_seq1_len_310	310	gi|473902458|gb|EMS49244.1|	83.02	53	74.7	4e-16	hypothetical protein TRIUR3_10347 [Triticum urartu]
comp396723_c0_seq1_len_310	310	gi|474195814|gb|EMS58344.1|	87.18	78	125.6	7e-34	Protein TIFY 10B [Triticum urartu]
comp396988_c0_seq1_len_310	310	gi|157086540|gb|ABV21212.1|	61.76	102	91.3	7e-21	Ty1_Copia-element protein [Arabidopsis thaliana]
comp4001940_c0_seq1_len_310	310	gi|482556329|gb|EOA20521.1|	97.09	103	217.2	2e-67	hypothetical protein CARUB_v10000835mg, partial [Capsella rubella]
comp40333_c13_seq14_len_310	310	gi|475356416|gb|EMT00462.1|	100	17	34.7	1e-07	hypothetical protein F775_24425 [Aegilops tauschii]
comp405100_c0_seq1_len_310	310	gi|474401481|gb|EMS66084.1|	64.58	96	109	1e-26	BTB/POZ and MATH domain-containing protein 3 [Triticum urartu]
comp40515_c1_seq5_len_310	310	gi|474191712|gb|EMS58191.1|	80.52	77	87.8	3e-19	hypothetical protein TRIUR3_25917 [Triticum urartu]
comp410430_c1_seq1_len_310	310	gi|482575974|gb|EOA40161.1|	73.24	71	67.8	2e-12	hypothetical protein CARUB_v10008879mg [Capsella rubella]
comp412473_c0_seq1_len_310	310	gi|125537847|gb|EAY84242.1|	70.27	37	44.7	1e-21	hypothetical protein OsI_05624 [Oryza sativa Indica Group]
comp41844_c3_seq4_len_310	310	gi|1449143|gb|AAB59350.1|	90.48	42	70.9	2e-15	heat shock protein 16.9, partial [Triticum aestivum]
comp42492_c1_seq1_len_310	310	gi|475618997|gb|EMT30625.1|	77.78	72	89.4	1e-21	hypothetical protein F775_08816 [Aegilops tauschii]
comp4249629_c0_seq1_len_310	310	gi|508700079|gb|EOX91975.1|	90	40	70.5	2e-13	Phosphofructokinase 5 isoform 3 [Theobroma cacao]
comp427113_c0_seq1_len_310	310	gi|171921100|gb|ACB59199.1|	95	100	205.3	1e-60	copia-like protein [Brassica oleracea]
comp4277264_c0_seq1_len_310	310	gi|482565075|gb|EOA29265.1|	63.16	57	56.2	2e-08	hypothetical protein CARUB_v10025539mg [Capsella rubella]
comp4279734_c0_seq1_len_310	310	gi|297829360|ref|XP_002882562.1|	100	35	71.2	3e-14	hypothetical protein ARALYDRAFT_896969 [Arabidopsis lyrata subsp. lyrata]	gi|297328402|gb|EFH58821.1| hypothetical protein ARALYDRAFT_896969 [Arabidopsis lyrata subsp. lyrata]
comp43406_c2_seq11_len_310	310	gi|474139586|gb|EMS56477.1|	84.85	33	56.6	8e-09	putative galacturonosyltransferase-like 7 [Triticum urartu]
comp4377068_c0_seq1_len_310	310	gi|62321680|dbj|BAD95307.1|	100	49	110.2	7e-28	hypothetical protein [Arabidopsis thaliana]
comp4381421_c0_seq1_len_310	310	gi|227438177|gb|ACP30578.1|	99.03	103	211.8	6e-65	disease resistance protein [Brassica rapa subsp. pekinensis]
comp4452966_c0_seq1_len_310	310	gi|15228819|ref|NP_188904.1|	70	60	74.3	5e-15	F-box and associated interaction domain-containing protein [Arabidopsis thaliana]	gi|332643140|gb|AEE76661.1| F-box and associated interaction domain-containing protein [Arabidopsis thaliana]
comp445824_c0_seq1_len_310	310	gi|475387779|gb|EMT00691.1|	84.62	26	43.9	2e-32	hypothetical protein F775_42364 [Aegilops tauschii]
comp449210_c0_seq2_len_310	310	gi|91805339|gb|ABE65399.1|	79.41	34	53.9	2e-08	hypothetical protein At1g43590 [Arabidopsis thaliana]
comp449778_c2_seq1_len_310	310	gi|26453016|dbj|BAC43584.1|	82.22	45	58.9	1e-10	unknown protein [Arabidopsis thaliana]
comp451639_c0_seq1_len_310	310	gi|71834720|gb|AAZ41812.1|	61.9	105	95.5	5e-22	01P13-2 [Brassica rapa subsp. pekinensis]
comp453192_c1_seq1_len_310	310	gi|218189938|gb|EEC72365.1|	80.95	21	28.1	8e-06	hypothetical protein OsI_05623 [Oryza sativa Indica Group]
comp45420_c0_seq7_len_310	310	gi|475610996|gb|EMT27934.1|	100	86	176.4	6e-54	Putative isoaspartyl peptidase/L-asparaginase 2 [Aegilops tauschii]
comp45512_c0_seq12_len_310	310	gi|326514650|dbj|BAJ96312.1|	90.29	103	190.3	3e-56	predicted protein [Hordeum vulgare subsp. vulgare]
comp45813_c0_seq26_len_310	310	gi|326526099|dbj|BAJ93226.1|	100	58	122.9	3e-32	predicted protein [Hordeum vulgare subsp. vulgare]
comp459880_c1_seq9_len_310	310	gi|6069570|dbj|BAA85461.1|	65.38	78	72.8	5e-15	ORF-c [Brassica rapa]
comp4625001_c0_seq1_len_310	310	gi|482549127|gb|EOA13321.1|	62.03	79	92	5e-21	hypothetical protein CARUB_v10026356mg [Capsella rubella]
comp46399_c0_seq7_len_310	310	gi|475557098|gb|EMT12758.1|	89.69	97	171.8	1e-48	DNA repair protein rhp54 [Aegilops tauschii]
comp47217_c4_seq7_len_310	310	gi|357114434|ref|XP_003559005.1|	97.96	49	89	5e-20	PREDICTEDtransducin beta-like protein 2-like [Brachypodium distachyon]
comp475239_c0_seq1_len_310	310	gi|440577345|emb|CCI55351.1|	70.59	102	117.1	3e-29	PH01B019A14.20 [Phyllostachys edulis]
comp481337_c0_seq1_len_310	310	gi|326533860|dbj|BAJ93703.1|	85.71	77	126.7	1e-32	predicted protein [Hordeum vulgare subsp. vulgare]
comp517054_c0_seq1_len_310	310	gi|473837337|gb|EMS47217.1|	99.02	102	206.1	6e-60	Putative vacuolar protein sorting-associated protein 13A [Triticum urartu]
comp554072_c0_seq1_len_310	310	gi|475468075|gb|EMT02261.1|	92.66	109	169.1	1e-49	Putative mitochondrial chaperone BCS1-B [Aegilops tauschii]
comp576648_c0_seq1_len_310	310	gi|475408621|gb|EMT00889.1|	98.06	103	203	7e-59	Lupus brain antigen 1-like protein [Aegilops tauschii]
comp581147_c0_seq1_len_310	310	gi|475155237|gb|EMT00054.1|	98.94	94	148.7	6e-45	hypothetical protein F775_02346 [Aegilops tauschii]
comp584731_c0_seq1_len_310	310	gi|474444220|gb|EMS68539.1|	73.53	102	106.7	1e-25	hypothetical protein TRIUR3_33121 [Triticum urartu]
comp591599_c0_seq1_len_310	310	gi|475569867|gb|EMT15863.1|	98.51	67	128.3	3e-36	Two-component response regulator ARR4 [Aegilops tauschii]
comp613850_c0_seq1_len_310	310	gi|475579486|gb|EMT18354.1|	99.03	103	217.2	5e-67	Cytokinin-O-glucosyltransferase 3 [Aegilops tauschii]
comp663595_c0_seq1_len_310	310	gi|475623926|gb|EMT32417.1|	80.65	31	51.6	4e-07	hypothetical protein F775_24208 [Aegilops tauschii]
comp730147_c0_seq1_len_310	310	gi|475525769|gb|EMT07203.1|	100	74	156	1e-46	hypothetical protein F775_21231 [Aegilops tauschii]
comp745456_c0_seq1_len_310	310	gi|475622476|gb|EMT31888.1|	92.31	91	162.5	6e-50	Indole-3-acetate beta-glucosyltransferase [Aegilops tauschii]
comp753482_c0_seq1_len_310	310	gi|326521260|dbj|BAJ96833.1|	85.44	103	171	1e-50	predicted protein [Hordeum vulgare subsp. vulgare]
comp823813_c0_seq1_len_310	310	gi|475554942|gb|EMT12332.1|	98.11	53	101.7	1e-24	Anthocyanidin 5,3-O-glucosyltransferase [Aegilops tauschii]
comp8795_c0_seq1_len_310	310	gi|474268657|gb|EMS60808.1|	99.03	103	210.3	5e-66	hypothetical protein TRIUR3_22772 [Triticum urartu]
comp888908_c0_seq1_len_310	310	gi|475456069|gb|EMT01849.1|	97.06	102	196.4	9e-61	hypothetical protein F775_21320 [Aegilops tauschii]
comp94585_c0_seq1_len_310	310	gi|326492834|dbj|BAJ90273.1|	97.18	71	137.5	2e-38	predicted protein [Hordeum vulgare subsp. vulgare]
contig13207	310	gi|326527189|dbj|BAK04536.1|	94.12	34	65.5	5e-32	predicted protein [Hordeum vulgare subsp. vulgare]
Contig22867	310	gi|363992544|gb|AEW46792.1|	100	48	94	2e-22	gamma prolamin [Psathyrostachys juncea]
contig22867	310	gi|363992544|gb|AEW46792.1|	100	48	94	2e-22	gamma prolamin [Psathyrostachys juncea]
contig71798	310	gi|474104935|gb|EMS55378.1|	87.23	47	77.4	2e-16	hypothetical protein TRIUR3_07550 [Triticum urartu]
contig72604	310	gi|473888093|gb|EMS48311.1|	85.88	85	125.9	7e-36	hypothetical protein TRIUR3_09331 [Triticum urartu]
contig73283	310	gi|474036369|gb|EMS53126.1|	84.78	46	74.3	2e-15	hypothetical protein TRIUR3_15532 [Triticum urartu]
contig80299	310	gi|475561879|gb|EMT13866.1|	97.5	40	81.3	9e-19	hypothetical protein F775_08529 [Aegilops tauschii]
TCONS_00001009_gene_XLOC_000995	310	gi|414878503|tpg|DAA55634.1|	45.12	82	55.8	3e-08	TPAhypothetical protein ZEAMMB73_975535 [Zea mays]
TCONS_00001490_gene_XLOC_001432	310	gi|473818588|gb|EMS46972.1|	100	102	217.6	1e-70	hypothetical protein TRIUR3_15003 [Triticum urartu]
TCONS_00002234_gene_XLOC_002157	310	gi|475514607|gb|EMT05738.1|	100	80	154.5	1e-47	Metallothionein-like protein 4A [Aegilops tauschii]
TCONS_00003142_gene_XLOC_003003	310	gi|326532972|dbj|BAJ89331.1|	69.32	88	79.7	2e-17	predicted protein [Hordeum vulgare subsp. vulgare]
TCONS_00004636_gene_XLOC_004422	310	gi|475540468|gb|EMT09606.1|	100	64	133.3	1e-36	Homeobox-leucine zipper protein HOX21 [Aegilops tauschii]
TCONS_00004902_gene_XLOC_004628	310	gi|326512714|dbj|BAK03264.1|	92.86	56	95.5	2e-23	predicted protein [Hordeum vulgare subsp. vulgare]
TCONS_00006506_gene_XLOC_006136	310	gi|472802|gb|AAA32964.1|	69.77	43	46.2	5e-06	putative [Hordeum bulbosum]
TCONS_00015042_gene_XLOC_014051	310	gi|356463694|gb|AET08885.1|	100	63	135.6	5e-37	metacaspase 3 [Triticum monococcum]
TCONS_00016632_gene_XLOC_015547	310	gi|474210008|gb|EMS58814.1|	72.73	44	55.1	4e-09	hypothetical protein TRIUR3_13760 [Triticum urartu]
TCONS_00016643_gene_XLOC_015558	310	gi|474210180|gb|EMS58825.1|	100	102	208.8	1e-63	Cytochrome P450 71D7 [Triticum urartu]
TCONS_00018909_gene_XLOC_017587	310	gi|413951911|gb|AFW84560.1|	60	55	51.2	1e-07	hypothetical protein ZEAMMB73_284819 [Zea mays]
TCONS_00027501_gene_XLOC_025480	310	gi|326532840|dbj|BAJ89265.1|	97.26	73	148.7	3e-43	predicted protein [Hordeum vulgare subsp. vulgare]
comp100822_c0_seq1_len_311	311	gi|475605014|gb|EMT25921.1|	98.06	103	201.8	1e-62	Speckle-type POZ protein [Aegilops tauschii]
comp10084_c0_seq1_len_311	311	gi|474373748|gb|EMS64032.1|	88.46	26	47.4	1e-06	hypothetical protein TRIUR3_18413 [Triticum urartu]
comp10455_c1_seq1_len_311	311	gi|475400811|gb|EMT00791.1|	96.12	103	206.8	1e-66	Putative receptor-like protein kinase [Aegilops tauschii]
comp10541_c0_seq1_len_311	311	gi|326493152|dbj|BAJ85037.1|	95.59	68	123.6	1e-32	predicted protein [Hordeum vulgare subsp. vulgare]	gi|326510365|dbj|BAJ87399.1| predicted protein [Hordeum vulgare subsp. vulgare]	gi|326516940|dbj|BAJ96462.1| predicted protein [Hordeum vulgare subsp. vulgare]
comp10915_c0_seq1_len_311	311	gi|475522602|gb|EMT06772.1|	54.67	75	50.8	2e-06	hypothetical protein F775_00562 [Aegilops tauschii]
comp11648_c1_seq1_len_311	311	gi|473968239|gb|EMS51332.1|	83.5	103	159.5	1e-46	Disease resistance protein RPP13 [Triticum urartu]
comp1186763_c0_seq1_len_311	311	gi|475606734|gb|EMT26491.1|	71.7	53	70.5	8e-14	hypothetical protein F775_23935 [Aegilops tauschii]
comp119207_c1_seq1_len_311	311	gi|326509227|dbj|BAJ91530.1|	61.54	65	56.6	2e-09	predicted protein [Hordeum vulgare subsp. vulgare]
comp119630_c0_seq1_len_311	311	gi|326508414|dbj|BAJ99474.1|	89.25	93	145.2	5e-43	predicted protein [Hordeum vulgare subsp. vulgare]
comp12128_c1_seq1_len_311	311	gi|54291835|gb|AAV32203.1|	90.2	102	177.2	2e-52	unknown protein [Oryza sativa Japonica Group]
comp129299_c2_seq1_len_311	311	gi|212276298|ref|NP_001130394.1|	77.05	61	68.9	5e-13	uncharacterized protein LOC100191490 [Zea mays]
comp133955_c1_seq1_len_311	311	gi|508786116|gb|EOY33372.1|	48.6	107	49.3	5e-06	P-loop containing nucleoside triphosphate hydrolases superfamily protein isoform 1 [Theobroma cacao]
comp1389502_c0_seq1_len_311	311	gi|326517535|dbj|BAK03686.1|	80	35	41.6	1e-12	predicted protein [Hordeum vulgare subsp. vulgare]
comp139980_c0_seq1_len_311	311	gi|475524906|gb|EMT07078.1|	89.13	46	78.6	5e-17	Ubiquitin-conjugating enzyme E2 11 [Aegilops tauschii]
comp140364_c0_seq1_len_311	311	gi|159486709|ref|XP_001701380.1|	100	31	65.5	5e-13	ubiquitin, minor isoform [Chlamydomonas reinhardtii]	gi|158271682|gb|EDO97496.1| ubiquitin, minor isoform [Chlamydomonas reinhardtii]
comp14045_c1_seq1_len_311	311	gi|354805172|gb|AER41591.1|	69.88	83	79	1e-16	alanyl-tRNA+synthetase+family [Oryza glaberrima]
comp140919_c2_seq1_len_311	311	gi|357150684|ref|XP_003575542.1|	66.13	62	58.2	5e-10	PREDICTEDuncharacterized protein LOC100842365 [Brachypodium distachyon]
comp1441664_c0_seq1_len_311	311	gi|42566136|ref|NP_191768.2|	51	100	68.2	8e-13	transcription factor PIF6 [Arabidopsis thaliana]	gi|193211499|gb|ACF16169.1| At3g62090 [Arabidopsis thaliana]	gi|332646785|gb|AEE80306.1| transcription factor PIF6 [Arabidopsis thaliana]
comp144261_c0_seq20_len_311	311	gi|475572166|gb|EMT16433.1|	100	27	56.2	4e-08	Chromatin structure-remodeling complex subunit snf21 [Aegilops tauschii]
comp15348_c0_seq1_len_311	311	gi|359551072|gb|AEV53594.1|	84.62	39	57.4	7e-33	putative leucine rich-repeat receptor-like protein [Triticum aestivum]
comp162467_c0_seq1_len_311	311	gi|10177931|dbj|BAB11196.1|	75.44	57	66.6	9e-12	mutator-like transposase [Arabidopsis thaliana]
comp1786_c1_seq1_len_311	311	gi|475577954|gb|EMT17965.1|	73.91	23	37	2e-15	hypothetical protein F775_19730 [Aegilops tauschii]
comp20886_c1_seq1_len_311	311	gi|326515532|dbj|BAK07012.1|	100	38	77.4	1e-16	predicted protein [Hordeum vulgare subsp. vulgare]
comp20886_c1_seq2_len_311	311	gi|326515532|dbj|BAK07012.1|	100	38	77.4	1e-16	predicted protein [Hordeum vulgare subsp. vulgare]
comp2178929_c0_seq1_len_311	311	gi|326519709|dbj|BAK00227.1|	86.24	109	156.4	1e-43	predicted protein [Hordeum vulgare subsp. vulgare]	gi|326528057|dbj|BAJ89080.1| predicted protein [Hordeum vulgare subsp. vulgare]
comp2298458_c0_seq1_len_311	311	gi|4262175|gb|AAD14492.1|	58.33	96	74.3	2e-15	Hypothetical protein [Arabidopsis thaliana]
comp23043_c1_seq1_len_311	311	gi|474423238|gb|EMS67581.1|	98.63	73	148.7	6e-44	hypothetical protein TRIUR3_06791 [Triticum urartu]
comp2399275_c0_seq1_len_311	311	gi|475486396|gb|EMT03229.1|	85.58	104	170.6	1e-53	hypothetical protein F775_13965 [Aegilops tauschii]
comp24416_c0_seq1_len_311	311	gi|357119831|ref|XP_003561637.1|	84.91	106	153.7	4e-43	PREDICTEDputative F-box/FBD/LRR-repeat protein At5g22670-like [Brachypodium distachyon]
comp24717_c0_seq1_len_311	311	gi|475460810|gb|EMT02030.1|	64.44	45	53.9	1e-07	hypothetical protein F775_52344 [Aegilops tauschii]
comp24717_c1_seq2_len_311	311	gi|475612594|gb|EMT28458.1|	98.72	78	162.5	1e-47	hypothetical protein F775_20536 [Aegilops tauschii]
comp25254_c1_seq1_len_311	311	gi|474094449|gb|EMS55010.1|	71.11	45	48.5	5e-06	hypothetical protein TRIUR3_34706 [Triticum urartu]
comp25502_c1_seq1_len_311	311	gi|474343879|gb|EMS62774.1|	87.16	109	182.6	6e-52	Chromodomain-helicase-DNA-binding protein 4 [Triticum urartu]
comp26137_c1_seq1_len_311	311	gi|475571846|gb|EMT16359.1|	94.17	103	191.4	6e-61	hypothetical protein F775_04456 [Aegilops tauschii]
comp2649794_c0_seq1_len_311	311	gi|475546501|gb|EMT10695.1|	100	36	73.2	1e-29	hypothetical protein F775_09892 [Aegilops tauschii]
comp2743113_c0_seq1_len_311	311	gi|297850940|ref|XP_002893351.1|	62.35	85	60.5	1e-09	predicted protein [Arabidopsis lyrata subsp. lyrata]	gi|297339193|gb|EFH69610.1| predicted protein [Arabidopsis lyrata subsp. lyrata]
comp2756407_c0_seq1_len_311	311	gi|297794241|ref|XP_002865005.1|	80.68	88	118.6	1e-32	hypothetical protein ARALYDRAFT_358820 [Arabidopsis lyrata subsp. lyrata]	gi|297310840|gb|EFH41264.1| hypothetical protein ARALYDRAFT_358820 [Arabidopsis lyrata subsp. lyrata]
comp2776892_c0_seq1_len_311	311	gi|482560657|gb|EOA24848.1|	100	28	63.5	8e-12	hypothetical protein CARUB_v10018138mg [Capsella rubella]
comp28294_c0_seq1_len_311	311	gi|475557350|gb|EMT12829.1|	98.06	103	209.9	6e-65	hypothetical protein F775_17944 [Aegilops tauschii]
comp28326_c0_seq1_len_311	311	gi|475577046|gb|EMT17699.1|	61.29	93	81.3	6e-17	hypothetical protein F775_00405 [Aegilops tauschii]
comp2994292_c0_seq1_len_311	311	gi|297852910|ref|XP_002894336.1|	89.32	103	181	1e-56	predicted protein [Arabidopsis lyrata subsp. lyrata]	gi|297340178|gb|EFH70595.1| predicted protein [Arabidopsis lyrata subsp. lyrata]
comp2998583_c0_seq1_len_311	311	gi|21954083|gb|AAK93667.2|	97.09	103	203	1e-62	putative glucan synthase [Arabidopsis thaliana]
comp3011243_c0_seq1_len_311	311	gi|222423012|dbj|BAH19489.1|	100	62	124.8	2e-34	AT2G19480 [Arabidopsis thaliana]
comp3015_c0_seq1_len_311	311	gi|474276764|gb|EMS61084.1|	99.03	103	204.9	1e-60	Glutamate receptor 3.4 [Triticum urartu]
comp3033396_c0_seq1_len_311	311	gi|297802916|ref|XP_002869342.1|	90.29	103	126.7	2e-32	transducin family protein [Arabidopsis lyrata subsp. lyrata]	gi|297315178|gb|EFH45601.1| transducin family protein [Arabidopsis lyrata subsp. lyrata]
comp30574_c0_seq1_len_311	311	gi|474066233|gb|EMS54144.1|	95.51	89	167.2	1e-52	hypothetical protein TRIUR3_31890 [Triticum urartu]
comp3106759_c0_seq1_len_311	311	gi|297798686|ref|XP_002867227.1|	97.01	67	136.3	9e-36	binding protein [Arabidopsis lyrata subsp. lyrata]	gi|297313063|gb|EFH43486.1| binding protein [Arabidopsis lyrata subsp. lyrata]
comp3160113_c0_seq1_len_311	311	gi|482558604|gb|EOA22796.1|	96.15	52	98.2	1e-23	hypothetical protein CARUB_v10003514mg [Capsella rubella]
comp31629_c4_seq1_len_311	311	gi|475609451|gb|EMT27383.1|	98.68	76	151.4	2e-45	hypothetical protein F775_25109 [Aegilops tauschii]
comp31678_c0_seq1_len_311	311	gi|475554268|gb|EMT12200.1|	95.51	89	164.1	1e-45	Disease resistance protein RPM1 [Aegilops tauschii]
comp3253950_c0_seq1_len_311	311	gi|30693150|ref|NP_190486.2|	57.32	82	48.9	8e-06	pentatricopeptide repeat-containing protein [Arabidopsis thaliana]	gi|75222188|sp|Q5G1T1.1|PP272_ARATH RecNameFull=Pentatricopeptide repeat-containing protein At3g49170, chloroplastic; AltNameFull=Protein EMBRYO DEFECTIVE 2261; FlagsPrecursor	gi|58013018|gb|AAW62962.1| embryo-defective 2261 [Arabidopsis thaliana]	gi|58013020|gb|AAW62963.1| embryo-defective 2261 [Arabidopsis thaliana]	gi|332644986|gb|AEE78507.1| pentatricopeptide repeat-containing protein [Arabidopsis thaliana]
comp32573_c4_seq1_len_311	311	gi|475591336|gb|EMT21718.1|	85.15	101	175.3	1e-51	Protein FAR1-RELATED SEQUENCE 5 [Aegilops tauschii]
comp33259_c0_seq2_len_311	311	gi|473933141|gb|EMS50031.1|	89.66	29	52.8	2e-07	Branched-chain-amino-acid aminotransferase 5, chloroplastic [Triticum urartu]
comp33531_c1_seq2_len_311	311	gi|475593939|gb|EMT22543.1|	71.15	52	68.2	6e-14	hypothetical protein F775_42592 [Aegilops tauschii]
comp335790_c0_seq1_len_311	311	gi|7267447|emb|CAB81144.1|	85.23	88	149.1	8e-41	AT4g08070 [Arabidopsis thaliana]
comp34115_c0_seq1_len_311	311	gi|475523215|gb|EMT06850.1|	94.23	52	99.8	8e-25	hypothetical protein F775_23741 [Aegilops tauschii]
comp35118_c3_seq6_len_311	311	gi|474043595|gb|EMS53386.1|	90.67	75	139.4	2e-41	hypothetical protein TRIUR3_00745 [Triticum urartu]
comp35123_c1_seq2_len_311	311	gi|474432880|gb|EMS68060.1|	100	24	52.8	2e-07	hypothetical protein TRIUR3_12101 [Triticum urartu]
comp35198_c1_seq2_len_311	311	gi|326509843|dbj|BAJ87137.1|	95.15	103	204.1	1e-60	predicted protein [Hordeum vulgare subsp. vulgare]
comp3524430_c0_seq1_len_311	311	gi|482549919|gb|EOA14113.1|	100	43	88.2	7e-21	hypothetical protein CARUB_v10027255mg, partial [Capsella rubella]
comp3579753_c0_seq1_len_311	311	gi|158828172|gb|ABW81051.1|	64.29	84	71.2	1e-13	tn7 reverse transcriptase [Arabidopsis lyrata subsp. lyrata]
comp35816_c0_seq1_len_311	311	gi|9294243|dbj|BAB02145.1|	94.17	103	181.4	6e-55	copia-like retroelement pol polyprotein-like [Arabidopsis thaliana]
comp3588213_c0_seq1_len_311	311	gi|297796507|ref|XP_002866138.1|	91.43	35	71.6	1e-13	calmodulin-binding protein [Arabidopsis lyrata subsp. lyrata]	gi|297311973|gb|EFH42397.1| calmodulin-binding protein [Arabidopsis lyrata subsp. lyrata]
comp36924_c2_seq1_len_311	311	gi|117653879|gb|ABK55355.1|	100	74	158.7	1e-47	CBFII-5.1 [Triticum aestivum]
comp36924_c2_seq2_len_311	311	gi|60593395|gb|AAX28963.1|	100	75	159.8	7e-48	TaCBF5 [Triticum aestivum]
comp36943_c1_seq1_len_311	311	gi|473793859|gb|EMS46401.1|	100	30	67	4e-13	Nuclear transcription factor Y subunit B-2 [Triticum urartu]
comp371810_c0_seq1_len_311	311	gi|475600908|gb|EMT24681.1|	98.89	90	177.9	3e-56	hypothetical protein F775_07137 [Aegilops tauschii]
comp37644_c0_seq1_len_311	311	gi|474410301|gb|EMS66773.1|	66.67	45	49.3	4e-06	hypothetical protein TRIUR3_10931 [Triticum urartu]
comp3822216_c0_seq1_len_311	311	gi|114324489|gb|ABI63587.1|	100	74	160.2	8e-46	geranylgeranyl reductase [Brassica rapa subsp. pekinensis]
comp3842166_c0_seq1_len_311	311	gi|4512618|gb|AAD21687.1|	69.47	95	98.6	1e-22	Strong similarity to gi|3600044 T12H20.12 protease homolog from Arabidopsis thaliana BAC gb|AF080119 and is a member of the reverse transcriptase family PF|00078 [Arabidopsis thaliana]
comp3932048_c0_seq1_len_311	311	gi|482554705|gb|EOA18898.1|	69.51	82	115.2	2e-29	hypothetical protein CARUB_v10007528mg [Capsella rubella]
comp3944993_c0_seq1_len_311	311	gi|297842053|ref|XP_002888908.1|	96.55	29	54.3	1e-28	hypothetical protein ARALYDRAFT_316264 [Arabidopsis lyrata subsp. lyrata]	gi|297334749|gb|EFH65167.1| hypothetical protein ARALYDRAFT_316264 [Arabidopsis lyrata subsp. lyrata]
comp39530_c1_seq1_len_311	311	gi|475513031|gb|EMT05563.1|	93.2	103	178.7	1e-52	hypothetical protein F775_43288 [Aegilops tauschii]
comp4003126_c0_seq1_len_311	311	gi|42572381|ref|NP_974286.1|	96.63	89	181.4	1e-52	putative UDP-N-acetylglucosamine--peptide N-acetylglucosaminyltransferase SPINDLY [Arabidopsis thaliana]	gi|332641540|gb|AEE75061.1| putative UDP-N-acetylglucosamine--peptide N-acetylglucosaminyltransferase SPINDLY [Arabidopsis thaliana]
comp400509_c0_seq1_len_311	311	gi|475590302|gb|EMT21436.1|	78.57	84	112.8	1e-28	hypothetical protein F775_33160 [Aegilops tauschii]
comp401334_c1_seq1_len_311	311	gi|9989047|gb|AAG10810.1|AC018460_4	87.25	102	164.5	2e-47	Hypothetical protein [Arabidopsis thaliana]	gi|12320956|gb|AAG50601.1|AC079605_6 hypothetical protein [Arabidopsis thaliana]
comp4025217_c0_seq1_len_311	311	gi|5430746|gb|AAD43146.1|AC007504_1	70.41	98	111.3	6e-29	Hypothetical Protein [Arabidopsis thaliana]
comp406736_c2_seq1_len_311	311	gi|18252221|gb|AAL61943.1|	96.67	30	60.1	1e-10	unknown protein [Arabidopsis thaliana]	gi|21387047|gb|AAM47927.1| unknown protein [Arabidopsis thaliana]
comp4095622_c0_seq1_len_311	311	gi|158828216|gb|ABW81094.1|	50.49	103	69.7	4e-13	RT6non-ltr [Cleome spinosa]
comp409870_c0_seq1_len_311	311	gi|473914737|gb|EMS49699.1|	67.96	103	122.5	1e-31	Kelch-like protein 5 [Triticum urartu]
comp41204_c1_seq1_len_311	311	gi|475452829|gb|EMT01740.1|	86.49	37	72	7e-14	Putative serine/threonine-protein kinase [Aegilops tauschii]
comp414786_c1_seq1_len_311	311	gi|474397857|gb|EMS65841.1|	98.8	83	165.2	1e-48	hypothetical protein TRIUR3_14121 [Triticum urartu]
comp417374_c0_seq1_len_311	311	gi|7801660|emb|CAB91581.1|	79.61	103	150.6	9e-41	putative protein [Arabidopsis thaliana]
comp42048_c0_seq18_len_311	311	gi|475455309|gb|EMT01823.1|	85.19	54	91.7	1e-20	Protein roadkill [Aegilops tauschii]
comp42390_c2_seq3_len_311	311	gi|475566808|gb|EMT15113.1|	100	69	141.7	7e-40	hypothetical protein F775_31962 [Aegilops tauschii]
comp434104_c2_seq1_len_311	311	gi|297800378|ref|XP_002868073.1|	67.53	77	94.4	3e-21	hypothetical protein ARALYDRAFT_329795 [Arabidopsis lyrata subsp. lyrata]	gi|297313909|gb|EFH44332.1| hypothetical protein ARALYDRAFT_329795 [Arabidopsis lyrata subsp. lyrata]
comp43573_c0_seq1_len_311	311	gi|326504510|dbj|BAJ91087.1|	100	65	124.8	1e-33	predicted protein [Hordeum vulgare subsp. vulgare]
comp438559_c1_seq1_len_311	311	gi|6996258|emb|CAB75484.1|	79.59	98	136.3	4e-36	putative protein [Arabidopsis thaliana]
comp443692_c1_seq1_len_311	311	gi|89257601|gb|ABD65090.1|	70.27	37	57	1e-08	hypothetical protein 27.t00116 [Brassica oleracea]
comp447264_c0_seq2_len_311	311	gi|474012573|gb|EMS52605.1|	100	34	70.9	2e-13	Heat shock cognate 70 kDa protein 1 [Triticum urartu]
comp452248_c0_seq1_len_311	311	gi|475560628|gb|EMT13593.1|	93.2	103	182.6	5e-54	Anthocyanidin 5,3-O-glucosyltransferase [Aegilops tauschii]
comp4530508_c0_seq1_len_311	311	gi|4388818|gb|AAD19773.1|	76.7	103	139.8	5e-37	putative retroelement pol polyprotein [Arabidopsis thaliana]
comp453361_c2_seq1_len_311	311	gi|473803170|gb|EMS46619.1|	100	94	193.4	3e-58	Peptide transporter PTR2 [Triticum urartu]
comp45635_c0_seq10_len_311	311	gi|474176013|gb|EMS57776.1|	90.29	103	180.3	1e-55	Protein SRG1 [Triticum urartu]
comp45639_c0_seq1_len_311	311	gi|7635477|emb|CAB88537.1|	57	100	99.4	5e-24	acyl CoA reductase-like protein [Arabidopsis thaliana]
comp457162_c3_seq1_len_311	311	gi|475601315|gb|EMT24784.1|	89.52	105	162.2	4e-46	hypothetical protein F775_25003 [Aegilops tauschii]
comp461067_c1_seq33_len_311	311	gi|475567961|gb|EMT15383.1|	60.36	111	90.9	1e-20	hypothetical protein F775_00044 [Aegilops tauschii]
comp461712_c3_seq10_len_311	311	gi|8778340|gb|AAF79348.1|AC007887_7	95.15	103	188	1e-53	F15O4.13 [Arabidopsis thaliana]
comp4672668_c0_seq1_len_311	311	gi|482555978|gb|EOA20170.1|	90.29	103	176.4	4e-51	hypothetical protein CARUB_v10000468mg [Capsella rubella]
comp48735_c0_seq1_len_311	311	gi|475611168|gb|EMT28000.1|	99.03	103	212.6	2e-63	Putative LRR receptor-like serine/threonine-protein kinase [Aegilops tauschii]
comp5943_c0_seq1_len_311	311	gi|55978729|gb|AAV68826.1|	64.36	101	102.1	3e-26	hypothetical protein AT1G21330 [Arabidopsis thaliana]	gi|60547579|gb|AAX23753.1| hypothetical protein At1g21330 [Arabidopsis thaliana]
comp6417_c0_seq1_len_311	311	gi|475626410|gb|EMT33333.1|	87.5	80	129.4	3e-35	hypothetical protein F775_43489 [Aegilops tauschii]
comp64932_c0_seq1_len_311	311	gi|297802750|ref|XP_002869259.1|	78.95	19	32	1e-06	hypothetical protein ARALYDRAFT_491451 [Arabidopsis lyrata subsp. lyrata]	gi|297315095|gb|EFH45518.1| hypothetical protein ARALYDRAFT_491451 [Arabidopsis lyrata subsp. lyrata]
comp689903_c0_seq1_len_311	311	gi|474144878|gb|EMS56750.1|	96.77	62	124.4	4e-32	E3 ubiquitin-protein ligase RBBP6 [Triticum urartu]
comp725069_c0_seq1_len_311	311	gi|413941711|gb|AFW74360.1|	85.71	21	33.1	1e-07	hypothetical protein ZEAMMB73_080095 [Zea mays]
comp728401_c0_seq1_len_311	311	gi|475593013|gb|EMT22253.1|	77.59	58	76.3	8e-16	hypothetical protein F775_25312 [Aegilops tauschii]
comp740441_c0_seq1_len_311	311	gi|428177101|gb|EKX45982.1|	87.72	57	85.1	2e-20	FKBP-type peptidyl-prolyl cis-trans isomerase [Guillardia theta CCMP2712]
comp772_c0_seq1_len_311	311	gi|475575345|gb|EMT17241.1|	100	103	218.8	3e-68	Speckle-type POZ protein-like protein [Aegilops tauschii]
comp8273_c0_seq1_len_311	311	gi|15340827|gb|AAK94516.1|	98.06	103	204.5	1e-59	gag-pol polyprotein [Hordeum vulgare]
comp92437_c0_seq1_len_311	311	gi|4090259|emb|CAA10494.1|	93.55	31	60.1	3e-26	ubiquitin-conjugating enzyme E2 [Pseudotsuga menziesii]
comp947061_c0_seq1_len_311	311	gi|474259706|gb|EMS60509.1|	88.1	42	63.9	6e-12	hypothetical protein TRIUR3_13446 [Triticum urartu]
comp96943_c0_seq1_len_311	311	gi|297803780|ref|XP_002869774.1|	92.31	26	48.9	4e-06	SGT1A [Arabidopsis lyrata subsp. lyrata]	gi|297315610|gb|EFH46033.1| SGT1A [Arabidopsis lyrata subsp. lyrata]
contig51432	311	gi|326489511|dbj|BAK01736.1|	100	36	73.6	6e-15	predicted protein [Hordeum vulgare subsp. vulgare]
contig62571	311	gi|473967247|gb|EMS51276.1|	97.09	103	212.2	1e-66	Zinc finger MYND domain-containing protein 15 [Triticum urartu]
contig87853	311	gi|475568391|gb|EMT15473.1|	92.31	39	76.6	1e-16	AP2/ERF and B3 domain-containing protein [Aegilops tauschii]
contig96476	311	gi|475575101|gb|EMT17176.1|	100	71	138.3	2e-38	Limonoid UDP-glucosyltransferase [Aegilops tauschii]
TCONS_00003022_gene_XLOC_002904	311	gi|475531130|gb|EMT08032.1|	100	28	59.3	9e-11	hypothetical protein F775_24047 [Aegilops tauschii]
TCONS_00003956_gene_XLOC_003745	311	gi|350529109|dbj|BAL03673.1|	86.49	37	68.6	9e-29	ATP synthase CF0 A chain (chloroplast) [Bowenia serrulata]
TCONS_00012117_gene_XLOC_011327	311	gi|125524305|gb|EAY72419.1|	93.94	66	126.3	7e-33	hypothetical protein OsI_00275 [Oryza sativa Indica Group]
TCONS_00013745_gene_XLOC_012853	311	gi|474253747|gb|EMS60311.1|	86.36	44	77.8	9e-16	Aminoacylase-1 [Triticum urartu]
TCONS_00015824_gene_XLOC_014726	311	gi|326496857|dbj|BAJ98455.1|	93.55	31	58.5	1e-34	predicted protein [Hordeum vulgare subsp. vulgare]	gi|326533574|dbj|BAK05318.1| predicted protein [Hordeum vulgare subsp. vulgare]
TCONS_00018776_gene_XLOC_017565	311	gi|474268411|gb|EMS60781.1|	100	103	214.5	6e-68	Strictosidine synthase 3 [Triticum urartu]
TCONS_00024190_gene_XLOC_022606	311	gi|326496763|dbj|BAJ98408.1|	94.83	58	77	1e-15	predicted protein [Hordeum vulgare subsp. vulgare]
comp1000218_c0_seq1_len_312	312	gi|474257789|gb|EMS60418.1|	97.06	34	72.4	1e-14	Transcription initiation factor TFIID subunit 12 [Triticum urartu]
comp10054_c0_seq1_len_312	312	gi|21902106|dbj|BAC05653.1|	83.18	107	154.5	6e-45	OJ1005_B10.22 [Oryza sativa Japonica Group]
comp103867_c0_seq1_len_312	312	gi|9758831|dbj|BAB09503.1|	86.02	93	153.3	4e-42	receptor-like protein kinase [Arabidopsis thaliana]
comp10415_c0_seq1_len_312	312	gi|475539772|gb|EMT09472.1|	100	104	214.5	2e-64	Poly (ADP-ribose) polymerase 3 [Aegilops tauschii]
comp1062774_c0_seq1_len_312	312	gi|357125714|ref|XP_003564535.1|	87.13	101	174.9	9e-53	PREDICTEDprobable phytol kinase 2, chloroplastic-like [Brachypodium distachyon]
comp108951_c1_seq1_len_312	312	gi|15236531|ref|NP_192598.1|	93.14	102	164.9	9e-48	microfibrillar-associated protein-like protein [Arabidopsis thaliana]	gi|3377811|gb|AAC28184.1| contains similarity to ATP synthase B/B&apos; (PfamATP-synt_B.hmm, score11.71) [Arabidopsis thaliana]	gi|332657260|gb|AEE82660.1| microfibrillar-associated protein-like protein [Arabidopsis thaliana]
comp1098671_c0_seq1_len_312	312	gi|474449716|gb|EMS68800.1|	80.56	72	102.8	1e-26	hypothetical protein TRIUR3_09027 [Triticum urartu]
comp133754_c0_seq1_len_312	312	gi|260181801|gb|ACX35553.1|	80.7	57	75.5	4e-16	phytochrome interacting factor 6 splice variant [Arabidopsis thaliana]
comp133910_c0_seq1_len_312	312	gi|475619971|gb|EMT30946.1|	93.2	103	196.8	4e-59	hypothetical protein F775_15493 [Aegilops tauschii]
comp137540_c0_seq1_len_312	312	gi|475602273|gb|EMT25084.1|	81.05	95	141.4	1e-39	Protein CUP-SHAPED COTYLEDON 2 [Aegilops tauschii]
comp142289_c0_seq8_len_312	312	gi|475517229|gb|EMT06068.1|	81.03	58	70.5	2e-14	Zinc finger protein 2 [Aegilops tauschii]
comp142460_c4_seq1_len_312	312	gi|326493228|dbj|BAJ85075.1|	87.39	111	189.9	1e-55	predicted protein [Hordeum vulgare subsp. vulgare]
comp14671_c1_seq1_len_312	312	gi|474431580|gb|EMS67986.1|	93.75	32	68.9	2e-43	tRNA pseudouridine synthase 3 [Triticum urartu]
comp154485_c1_seq1_len_312	312	gi|475471429|gb|EMT02427.1|	96.72	61	118.6	5e-33	hypothetical protein F775_19132 [Aegilops tauschii]
comp15477_c0_seq1_len_312	312	gi|475626544|gb|EMT33382.1|	90.48	84	144.8	2e-40	MADS-box transcription factor 29 [Aegilops tauschii]
comp161391_c0_seq1_len_312	312	gi|473930621|gb|EMS49988.1|	95.31	64	91.3	3e-20	putative ATP-dependent RNA helicase kurz [Triticum urartu]
comp174349_c0_seq1_len_312	312	gi|348676279|gb|EGZ16097.1|	67.92	106	110.2	6e-28	NIMA never in mitosis protein a-related kinase [Phytophthora sojae]
comp2057237_c0_seq1_len_312	312	gi|482574840|gb|EOA39027.1|	54.29	70	47	8e-06	hypothetical protein CARUB_v10011597mg [Capsella rubella]
comp20696_c0_seq1_len_312	312	gi|4544445|gb|AAD22353.1|	100	47	100.9	2e-24	putative pyrophosphate--fructose-6-phosphate 1-phosphotransferase [Arabidopsis thaliana]
comp21324_c0_seq1_len_312	312	gi|482571099|gb|EOA35287.1|	64.71	68	64.7	1e-11	hypothetical protein CARUB_v10020457mg [Capsella rubella]
comp21740_c0_seq1_len_312	312	gi|326520874|dbj|BAJ92800.1|	94.55	55	70.9	2e-14	predicted protein [Hordeum vulgare subsp. vulgare]	gi|326531956|dbj|BAK01354.1| predicted protein [Hordeum vulgare subsp. vulgare]
comp2230962_c0_seq1_len_312	312	gi|297793581|ref|XP_002864675.1|	94.95	99	199.5	2e-60	predicted protein [Arabidopsis lyrata subsp. lyrata]	gi|297310510|gb|EFH40934.1| predicted protein [Arabidopsis lyrata subsp. lyrata]
comp22657_c0_seq2_len_312	312	gi|357137259|ref|XP_003570218.1|	57.35	68	55.8	3e-08	PREDICTEDhypoxia up-regulated protein 1-like [Brachypodium distachyon]
comp2343450_c0_seq1_len_312	312	gi|15219801|ref|NP_176271.1|	70.21	94	89	1e-20	RNA-directed DNA polymerase (reverse transcriptase)-related protein [Arabidopsis thaliana]	gi|332195602|gb|AEE33723.1| RNA-directed DNA polymerase (reverse transcriptase)-related protein [Arabidopsis thaliana]
comp23852_c2_seq1_len_312	312	gi|474399064|gb|EMS65915.1|	71.11	45	52.4	4e-07	hypothetical protein TRIUR3_16671 [Triticum urartu]
comp2390811_c0_seq1_len_312	312	gi|89257611|gb|ABD65099.1|	62.86	70	67.4	6e-13	hypothetical protein 31.t00074 [Brassica oleracea]
comp24531_c1_seq1_len_312	312	gi|474305488|gb|EMS61742.1|	99.03	103	216.1	3e-66	Alpha-galactosidase A [Triticum urartu]
comp2596420_c0_seq1_len_312	312	gi|89257611|gb|ABD65099.1|	84.31	51	67.4	5e-13	hypothetical protein 31.t00074 [Brassica oleracea]
comp2676685_c0_seq1_len_312	312	gi|297828972|ref|XP_002882368.1|	88.57	35	59.7	9e-10	hypothetical protein ARALYDRAFT_896506 [Arabidopsis lyrata subsp. lyrata]	gi|297328208|gb|EFH58627.1| hypothetical protein ARALYDRAFT_896506 [Arabidopsis lyrata subsp. lyrata]
comp2700999_c0_seq1_len_312	312	gi|482565105|gb|EOA29295.1|	86.36	66	101.7	7e-25	hypothetical protein CARUB_v10025573mg [Capsella rubella]
comp2765145_c0_seq1_len_312	312	gi|15232577|ref|NP_191036.1|	61.95	113	95.5	9e-22	dentin sialophosphoprotein-related protein [Arabidopsis thaliana]	gi|332645759|gb|AEE79280.1| dentin sialophosphoprotein-related protein [Arabidopsis thaliana]
comp2774180_c0_seq1_len_312	312	gi|482548719|gb|EOA12913.1|	95.38	65	130.2	5e-34	hypothetical protein CARUB_v10025889mg [Capsella rubella]
comp2792093_c0_seq1_len_312	312	gi|470120979|ref|XP_004296563.1|	91.43	35	63.9	4e-12	PREDICTEDferredoxin-thioredoxin reductase catalytic chain, chloroplastic-like [Fragaria vesca subsp. vesca]
comp27963_c1_seq1_len_312	312	gi|125524150|gb|EAY72264.1|	77.89	95	129.4	3e-34	hypothetical protein OsI_00118 [Oryza sativa Indica Group]
comp28923_c0_seq1_len_312	312	gi|31745234|gb|AAP68894.1|	100	27	58.2	3e-09	unknown protein [Oryza sativa Japonica Group]
comp29485_c1_seq1_len_312	312	gi|475562485|gb|EMT14041.1|	100	65	131.7	3e-34	hypothetical protein F775_06108 [Aegilops tauschii]
comp29616_c0_seq1_len_312	312	gi|470117988|ref|XP_004295127.1|	100	15	36.2	2e-11	PREDICTEDserrate RNA effector molecule-like [Fragaria vesca subsp. vesca]
comp29678_c0_seq1_len_312	312	gi|475606846|gb|EMT26523.1|	96.67	60	117.9	2e-32	hypothetical protein F775_04079 [Aegilops tauschii]
comp29797_c2_seq1_len_312	312	gi|475556313|gb|EMT12623.1|	98.06	103	211.1	6e-63	hypothetical protein F775_02756 [Aegilops tauschii]
comp29805_c0_seq1_len_312	312	gi|474366898|gb|EMS63549.1|	74.63	67	53.9	4e-08	hypothetical protein TRIUR3_07493 [Triticum urartu]
comp2984532_c0_seq1_len_312	312	gi|10177905|dbj|BAB11316.1|	90.32	31	57	2e-08	unnamed protein product [Arabidopsis thaliana]
comp29881_c0_seq1_len_312	312	gi|475615261|gb|EMT29378.1|	70.73	82	86.7	4e-19	hypothetical protein F775_42292 [Aegilops tauschii]
comp30323_c0_seq1_len_312	312	gi|474238396|gb|EMS59666.1|	96.55	87	173.3	2e-49	hypothetical protein TRIUR3_10653 [Triticum urartu]
comp3053532_c0_seq1_len_312	312	gi|482566933|gb|EOA31122.1|	96.15	52	98.2	7e-24	hypothetical protein CARUB_v10014282mg [Capsella rubella]
comp30603_c0_seq1_len_312	312	gi|357160339|ref|XP_003578734.1|	89.36	47	60.8	5e-11	PREDICTEDuncharacterized protein LOC100844625 isoform 1 [Brachypodium distachyon]	gi|357160342|ref|XP_003578735.1| PREDICTEDuncharacterized protein LOC100844625 isoform 2 [Brachypodium distachyon]
comp3065506_c0_seq1_len_312	312	gi|474054348|gb|EMS53741.1|	78.12	32	49.3	2e-06	hypothetical protein TRIUR3_17626 [Triticum urartu]
comp315286_c0_seq1_len_312	312	gi|67523403|gb|AAX54942.2|	100	62	130.2	8e-36	Dof1 [Triticum aestivum]
comp31672_c0_seq1_len_312	312	gi|475614141|gb|EMT28993.1|	94.64	56	102.1	2e-26	hypothetical protein F775_23957 [Aegilops tauschii]
comp31945_c0_seq2_len_312	312	gi|326522999|dbj|BAJ88545.1|	91.78	73	125.6	2e-32	predicted protein [Hordeum vulgare subsp. vulgare]
comp3214787_c0_seq1_len_312	312	gi|297821981|ref|XP_002878873.1|	86.3	73	124.4	3e-34	predicted protein [Arabidopsis lyrata subsp. lyrata]	gi|297324712|gb|EFH55132.1| predicted protein [Arabidopsis lyrata subsp. lyrata]
comp3307443_c0_seq1_len_312	312	gi|147833118|emb|CAN64225.1|	76.47	102	136.7	3e-36	hypothetical protein VITISV_016222 [Vitis vinifera]
comp3340478_c0_seq1_len_312	312	gi|3047068|gb|AAC13582.1|	85	40	65.9	1e-11	similar to maize transposon MuDR (GB:M76978) [Arabidopsis thaliana]	gi|8843876|dbj|BAA97402.1| mutator-like transposase [Arabidopsis thaliana]
comp3355424_c0_seq1_len_312	312	gi|4262173|gb|AAD14490.1|	97.06	34	65.9	4e-12	Hypothetical protein [Arabidopsis thaliana]
comp33588_c0_seq1_len_312	312	gi|357141759|ref|XP_003572337.1|	85.71	91	138.3	4e-39	PREDICTEDuncharacterized protein LOC100824811 [Brachypodium distachyon]
comp34711_c0_seq1_len_312	312	gi|326519190|dbj|BAJ96594.1|	94.74	76	143.7	1e-38	predicted protein [Hordeum vulgare subsp. vulgare]
comp3536656_c0_seq1_len_312	312	gi|482565251|gb|EOA29441.1|	74.23	97	110.2	1e-28	hypothetical protein CARUB_v100246550mg, partial [Capsella rubella]
comp3543888_c0_seq1_len_312	312	gi|297833780|ref|XP_002884772.1|	93.44	61	113.6	1e-28	aspartate/glutamate/uridylate kinase family protein [Arabidopsis lyrata subsp. lyrata]	gi|297330612|gb|EFH61031.1| aspartate/glutamate/uridylate kinase family protein [Arabidopsis lyrata subsp. lyrata]
comp3587970_c0_seq1_len_312	312	gi|4185148|gb|AAD08951.1|	57.89	76	63.5	1e-10	putative reverse transcriptase [Arabidopsis thaliana]	gi|20197043|gb|AAM14892.1| putative reverse transcriptase [Arabidopsis thaliana]
comp361735_c0_seq1_len_312	312	gi|348671178|gb|EGZ10999.1|	73.81	42	58.2	1e-10	hypothetical protein PHYSODRAFT_520257 [Phytophthora sojae]
comp3625356_c0_seq1_len_312	312	gi|15229995|ref|NP_187198.1|	72.12	104	142.1	4e-38	formin-like protein 11 [Arabidopsis thaliana]	gi|75191978|sp|Q9MA60.1|FH11_ARATH RecNameFull=Formin-like protein 11; Short=AtFH11; FlagsPrecursor	gi|332640723|gb|AEE74244.1| formin-like protein 11 [Arabidopsis thaliana]
comp3637062_c0_seq1_len_312	312	gi|482548313|gb|EOA12507.1|	98	50	99.8	1e-23	hypothetical protein CARUB_v10026209mg [Capsella rubella]
comp364282_c0_seq1_len_312	312	gi|475573059|gb|EMT16649.1|	49.44	89	58.2	7e-09	Kinesin-like protein KIF22 [Aegilops tauschii]
comp3678308_c0_seq1_len_312	312	gi|2832606|emb|CAA16570.1|	78.26	46	58.9	4e-10	predicted protein [Arabidopsis thaliana]	gi|3292810|emb|CAA19800.1| putative protein [Arabidopsis thaliana]	gi|7269132|emb|CAB79240.1| predicted protein [Arabidopsis thaliana]
comp3689750_c0_seq1_len_312	312	gi|89257629|gb|ABD65117.1|	93.2	103	186.8	1e-53	hypothetical protein 31.t00030 [Brassica oleracea]
comp3712730_c0_seq1_len_312	312	gi|18564975|emb|CAD22562.1|	75.41	61	82.4	5e-19	reverse transcriptase [Brassica rapa subsp. oleifera]
comp37754_c0_seq1_len_312	312	gi|475494206|gb|EMT03748.1|	100	50	105.9	3e-26	Anthocyanin 5-aromatic acyltransferase [Aegilops tauschii]
comp3803243_c0_seq1_len_312	312	gi|8777297|dbj|BAA96887.1|	83.33	96	136	1e-35	copia-like retroelement pol polyprotein [Arabidopsis thaliana]
comp3838395_c0_seq1_len_312	312	gi|3157928|gb|AAC17611.1|	100	26	56.2	3e-23	Similar to fumarylacetoacetate hydrolase, gb|L41670 from Emericella nidulans [Arabidopsis thaliana]
comp38662_c0_seq4_len_312	312	gi|326519995|dbj|BAK03922.1|	75.9	83	117.5	1e-30	predicted protein [Hordeum vulgare subsp. vulgare]
comp38828_c0_seq4_len_312	312	gi|475504973|gb|EMT04685.1|	92.77	83	157.1	2e-48	hypothetical protein F775_07479 [Aegilops tauschii]
comp38998_c0_seq1_len_312	312	gi|30688039|ref|NP_850322.1|	95.24	42	80.1	2e-17	Integral membrane Yip1 family protein [Arabidopsis thaliana]	gi|330254638|gb|AEC09732.1| Integral membrane Yip1 family protein [Arabidopsis thaliana]
comp39450_c0_seq6_len_312	312	gi|474407334|gb|EMS66583.1|	100	48	100.9	3e-26	Zinc finger protein 1 [Triticum urartu]
comp3982529_c0_seq1_len_312	312	gi|297817170|ref|XP_002876468.1|	80.77	78	117.1	1e-29	hypothetical protein ARALYDRAFT_486308 [Arabidopsis lyrata subsp. lyrata]	gi|297322306|gb|EFH52727.1| hypothetical protein ARALYDRAFT_486308 [Arabidopsis lyrata subsp. lyrata]
comp4022920_c0_seq1_len_312	312	gi|297821981|ref|XP_002878873.1|	55.22	67	54.3	2e-08	predicted protein [Arabidopsis lyrata subsp. lyrata]	gi|297324712|gb|EFH55132.1| predicted protein [Arabidopsis lyrata subsp. lyrata]
comp4086_c0_seq1_len_312	312	gi|326520057|dbj|BAK03953.1|	100	56	104.8	1e-26	predicted protein [Hordeum vulgare subsp. vulgare]
comp40921_c5_seq1_len_312	312	gi|474001886|gb|EMS52245.1|	100	50	100.5	2e-26	hypothetical protein TRIUR3_12742 [Triticum urartu]
comp41154_c0_seq1_len_312	312	gi|474022713|gb|EMS52925.1|	99.03	103	215.7	2e-63	DNA-directed RNA polymerase I subunit rpa1 [Triticum urartu]
comp4124919_c0_seq1_len_312	312	gi|482553974|gb|EOA18167.1|	75	64	64.7	1e-11	hypothetical protein CARUB_v10006642mg, partial [Capsella rubella]
comp41352_c0_seq3_len_312	312	gi|475610505|gb|EMT27756.1|	100	77	157.5	6e-47	Fumarylacetoacetate hydrolase domain-containing 1-like protein [Aegilops tauschii]
comp4191_c0_seq1_len_312	312	gi|475608348|gb|EMT27007.1|	100	104	215.7	3e-66	hypothetical protein F775_08844 [Aegilops tauschii]
comp42306_c0_seq2_len_312	312	gi|413951911|gb|AFW84560.1|	70.21	47	54.7	7e-09	hypothetical protein ZEAMMB73_284819 [Zea mays]
comp4257_c0_seq1_len_312	312	gi|475547951|gb|EMT10965.1|	98.02	101	203.4	2e-60	Splicing factor 3B subunit 2 [Aegilops tauschii]
comp4330441_c0_seq1_len_312	312	gi|10086468|gb|AAG12528.1|AC015446_9	81.58	38	59.3	2e-09	Hypothetical Protein [Arabidopsis thaliana]
comp4347967_c0_seq1_len_312	312	gi|482570626|gb|EOA34814.1|	82.35	34	57	8e-09	hypothetical protein CARUB_v10022392mg [Capsella rubella]
comp43988_c0_seq4_len_312	312	gi|475585497|gb|EMT20068.1|	87.5	72	117.9	1e-31	hypothetical protein F775_14604 [Aegilops tauschii]
comp44748_c0_seq2_len_312	312	gi|475602953|gb|EMT25273.1|	100	64	135.6	8e-37	26S protease regulatory subunit 7 [Aegilops tauschii]
comp4478_c0_seq1_len_312	312	gi|475517931|gb|EMT06143.1|	93.75	80	154.1	1e-43	Beta-glucosidase 6 [Aegilops tauschii]
comp44951_c1_seq1_len_312	312	gi|473776868|gb|EMS45957.1|	100	97	198	9e-59	L-type lectin-domain containing receptor kinase IX.1 [Triticum urartu]
comp452274_c1_seq3_len_312	312	gi|112145247|gb|ABI13394.1|	96.12	103	199.9	1e-62	WRKY transcription factor 28, partial [Hordeum vulgare]
comp45239_c0_seq1_len_312	312	gi|326519300|dbj|BAJ96649.1|	86.92	107	182.2	2e-53	predicted protein [Hordeum vulgare subsp. vulgare]
comp452756_c1_seq1_len_312	312	gi|326514854|dbj|BAJ99788.1|	92	25	49.7	1e-06	predicted protein [Hordeum vulgare subsp. vulgare]
comp454051_c0_seq1_len_312	312	gi|475627692|gb|EMT33748.1|	65.15	66	64.7	4e-11	hypothetical protein F775_04298 [Aegilops tauschii]
comp459501_c0_seq17_len_312	312	gi|297805604|ref|XP_002870686.1|	64	50	54.3	9e-08	kelch repeat-containing F-box family protein [Arabidopsis lyrata subsp. lyrata]	gi|297316522|gb|EFH46945.1| kelch repeat-containing F-box family protein [Arabidopsis lyrata subsp. lyrata]
comp461281_c9_seq1_len_312	312	gi|125536093|gb|EAY82581.1|	75	44	56.6	1e-08	hypothetical protein OsI_37802 [Oryza sativa Indica Group]
comp47030_c1_seq21_len_312	312	gi|474302710|gb|EMS61677.1|	90	30	55.8	3e-08	hypothetical protein TRIUR3_25337 [Triticum urartu]
comp477245_c0_seq1_len_312	312	gi|474385150|gb|EMS64904.1|	75	20	33.5	6e-18	hypothetical protein TRIUR3_31602 [Triticum urartu]
comp487616_c0_seq1_len_312	312	gi|475489686|gb|EMT03451.1|	82.52	103	159.1	1e-45	Aspartic proteinase nepenthesin-2 [Aegilops tauschii]
comp503740_c0_seq1_len_312	312	gi|22550332|ref|NP_689371.1|	66.67	99	76.6	2e-16	ATP synthase F0 subunit 6 [Chaetosphaeridium globosum]	gi|22416998|gb|AAM96597.1|AF494279_2 ATP synthase F0 subunit 6 [Chaetosphaeridium globosum]
comp57207_c1_seq1_len_312	312	gi|9294242|dbj|BAB02144.1|	66.99	103	82.8	2e-17	gag-protease polyprotein-like [Arabidopsis thaliana]
comp610006_c0_seq1_len_312	312	gi|326502146|dbj|BAK06565.1|	79.59	98	131.7	6e-38	predicted protein [Hordeum vulgare subsp. vulgare]
comp702797_c0_seq1_len_312	312	gi|473781896|gb|EMS46108.1|	73.21	56	73.9	1e-14	hypothetical protein TRIUR3_22190 [Triticum urartu]
comp73547_c0_seq1_len_312	312	gi|30691988|ref|NP_850653.1|	70.59	102	137.5	4e-38	chaperone protein dnaJ 3 [Arabidopsis thaliana]	gi|332644343|gb|AEE77864.1| chaperone protein dnaJ 3 [Arabidopsis thaliana]
comp763449_c0_seq1_len_312	312	gi|475577046|gb|EMT17699.1|	100	67	139	1e-37	hypothetical protein F775_00405 [Aegilops tauschii]
comp7828_c0_seq1_len_312	312	gi|475612491|gb|EMT28431.1|	79.17	48	67.4	1e-12	Protein trpH [Aegilops tauschii]
comp811179_c0_seq1_len_312	312	gi|125547310|gb|EAY93132.1|	78.26	92	134	2e-36	hypothetical protein OsI_14938 [Oryza sativa Indica Group]
comp83390_c0_seq1_len_312	312	gi|506484984|gb|AGM16365.1|	85.71	63	102.4	1e-25	alpha-expansin protein 25 [Brassica rapa]
comp8482_c0_seq1_len_312	312	gi|242033711|ref|XP_002464250.1|	75.31	81	85.9	9e-19	hypothetical protein SORBIDRAFT_01g014910 [Sorghum bicolor]	gi|241918104|gb|EER91248.1| hypothetical protein SORBIDRAFT_01g014910 [Sorghum bicolor]
comp89611_c0_seq1_len_312	312	gi|110738186|dbj|BAF01024.1|	74.76	103	145.6	6e-42	uclacyanin I - like predicted GPI-anchored protein [Arabidopsis thaliana]
comp90606_c0_seq1_len_312	312	gi|326527367|dbj|BAK04625.1|	85.14	74	108.2	1e-26	predicted protein [Hordeum vulgare subsp. vulgare]
Contig21341	312	gi|474388001|gb|EMS65131.1|	94.81	77	136.7	2e-40	hypothetical protein TRIUR3_04889 [Triticum urartu]
contig47680	312	gi|357130024|ref|XP_003566658.1|	65.22	23	31.6	2e-20	PREDICTEDE3 ubiquitin-protein ligase synoviolin-like [Brachypodium distachyon]
contig59458	312	gi|474227572|gb|EMS59519.1|	94.23	52	93.6	1e-22	Blue copper protein [Triticum urartu]
contig61338	312	gi|475502758|gb|EMT04465.1|	73.81	42	53.5	1e-07	hypothetical protein F775_00269 [Aegilops tauschii]
contig73754	312	gi|475597401|gb|EMT23610.1|	100	38	80.1	2e-17	hypothetical protein F775_09458 [Aegilops tauschii]
TCONS_00003700_gene_XLOC_003511	312	gi|474054437|gb|EMS53745.1|	85.37	41	70.1	4e-14	hypothetical protein TRIUR3_21592 [Triticum urartu]
TCONS_00003833_gene_XLOC_003637	312	gi|473842517|gb|EMS47322.1|	90.32	31	51.6	1e-06	Cell number regulator 6 [Triticum urartu]
TCONS_00005139_gene_XLOC_004901	312	gi|1381154|gb|AAC49404.1|	98.39	62	125.2	2e-35	WCOR719 [Triticum aestivum]
TCONS_00007285_gene_XLOC_006865	312	gi|125564272|gb|EAZ09652.1|	95.83	48	91.7	2e-21	hypothetical protein OsI_31936 [Oryza sativa Indica Group]
TCONS_00011652_gene_XLOC_010894	312	gi|474074047|gb|EMS54466.1|	100	46	95.1	2e-24	hypothetical protein TRIUR3_18433 [Triticum urartu]
TCONS_00015683_gene_XLOC_014648	312	gi|326504844|dbj|BAK06713.1|	98.48	66	131.3	2e-35	predicted protein [Hordeum vulgare subsp. vulgare]
TCONS_00015724_gene_XLOC_014638	312	gi|326501826|dbj|BAK06405.1|	79.17	48	50.1	1e-06	predicted protein [Hordeum vulgare subsp. vulgare]
TCONS_00017766_gene_XLOC_016522	312	gi|346703262|emb|CBX25360.1|	100	28	61.2	5e-11	hypothetical_protein [Oryza brachyantha]
TCONS_00021415_gene_XLOC_020030	312	gi|326515360|dbj|BAK03593.1|	90.91	33	59.3	1e-10	predicted protein [Hordeum vulgare subsp. vulgare]
TCONS_00027433_gene_XLOC_025632	312	gi|475525322|gb|EMT07145.1|	100	51	104.4	2e-27	hypothetical protein F775_08244 [Aegilops tauschii]
TCONS_00027931_gene_XLOC_025876	312	gi|326502740|dbj|BAJ98998.1|	80.77	104	136.3	2e-38	predicted protein [Hordeum vulgare subsp. vulgare]
TCONS_00029090_gene_XLOC_026948	312	gi|218197536|gb|EEC79963.1|	85.92	71	102.8	4e-27	hypothetical protein OsI_21579 [Oryza sativa Indica Group]
comp100105_c0_seq1_len_313	313	gi|482555677|gb|EOA19869.1|	99.03	103	209.5	2e-62	hypothetical protein CARUB_v10000118mg [Capsella rubella]
comp101190_c1_seq1_len_313	313	gi|475540794|gb|EMT09670.1|	98.33	60	128.6	2e-34	Polyphenol oxidase, chloroplastic [Aegilops tauschii]
comp109329_c0_seq1_len_313	313	gi|326506284|dbj|BAJ86460.1|	100	88	184.9	2e-56	predicted protein [Hordeum vulgare subsp. vulgare]
comp12373_c0_seq1_len_313	313	gi|475573059|gb|EMT16649.1|	98.08	104	204.9	4e-60	Kinesin-like protein KIF22 [Aegilops tauschii]
comp12548_c0_seq1_len_313	313	gi|475611168|gb|EMT28000.1|	100	103	209.5	2e-62	Putative LRR receptor-like serine/threonine-protein kinase [Aegilops tauschii]
comp13216_c0_seq1_len_313	313	gi|357131711|ref|XP_003567478.1|	83.5	103	154.8	4e-44	PREDICTEDhydroxycinnamoyl-Coenzyme A shikimate/quinate hydroxycinnamoyltransferase-like [Brachypodium distachyon]
comp132999_c0_seq1_len_313	313	gi|475618962|gb|EMT30605.1|	60.12	168	170.6	9e-48	hypothetical protein F775_00567 [Aegilops tauschii]
comp137889_c0_seq5_len_313	313	gi|475155363|gb|EMT00073.1|	89.29	84	148.7	1e-44	hypothetical protein F775_24620 [Aegilops tauschii]
comp138854_c1_seq1_len_313	313	gi|473886325|gb|EMS48134.1|	100	54	120.2	1e-31	hypothetical protein TRIUR3_10822 [Triticum urartu]
comp141386_c1_seq1_len_313	313	gi|475569383|gb|EMT15746.1|	100	31	67.4	4e-13	Zinc finger protein 7 [Aegilops tauschii]
comp143444_c8_seq1_len_313	313	gi|353526432|ref|YP_004927504.1|	100	49	103.6	7e-27	atp8 (mitochondrion) [Brassica oleracea]	gi|353526488|ref|YP_004927559.1| atp8 (mitochondrion) [Brassica carinata]	gi|353526657|ref|YP_004927824.1| atp8 (mitochondrion) [Brassica rapa subsp. oleifera]	gi|353531341|ref|YP_004927727.1| atp8 (mitochondrion) [Brassica juncea]	gi|14386|emb|CAA78272.1| ORF158 (not yet identified) [Brassica sp.]	gi|335354845|gb|AEH43401.1| atp8 [Brassica rapa subsp. oleifera]	gi|335354977|gb|AEH43532.1| atp8 [Brassica oleracea]	gi|335355019|gb|AEH43573.1| atp8 [Brassica carinata]	gi|335355074|gb|AEH43627.1| atp8 [Brassica juncea]	gi|400278289|dbj|BAM36213.1| ATP synthase subunit 8 (mitochondrion) [Raphanus sativus]	gi|384295|prf||1905379B cytoplasmic male sterility-associated protein
comp143847_c1_seq1_len_313	313	gi|15230426|ref|NP_187825.1|	97.56	41	79.3	1e-17	protein cornichon-like1 [Arabidopsis thaliana]	gi|75169292|sp|Q9C7D7.1|CNIH1_ARATH RecNameFull=Protein cornichon homolog 1	gi|30017219|gb|AAP12843.1| At3g12180 [Arabidopsis thaliana]	gi|332641641|gb|AEE75162.1| protein cornichon-1 [Arabidopsis thaliana]
comp144427_c1_seq1_len_313	313	gi|475552185|gb|EMT11743.1|	80.77	52	64.3	4e-12	Putative peroxisomal (S)-2-hydroxy-acid oxidase 2 [Aegilops tauschii]
comp1509_c0_seq1_len_313	313	gi|475609569|gb|EMT27420.1|	81.25	16	27.3	3e-06	hypothetical protein F775_28330 [Aegilops tauschii]
comp1521997_c0_seq1_len_313	313	gi|474373448|gb|EMS63996.1|	89.29	56	106.7	9e-26	Cysteine-rich receptor-like protein kinase 29 [Triticum urartu]
comp15339_c0_seq1_len_313	313	gi|475621397|gb|EMT31462.1|	99.04	104	213.8	1e-63	hypothetical protein F775_18366 [Aegilops tauschii]
comp19218_c1_seq1_len_313	313	gi|357150407|ref|XP_003575448.1|	62.39	117	85.5	2e-18	PREDICTEDuncharacterized protein LOC100831059 [Brachypodium distachyon]
comp19920_c0_seq1_len_313	313	gi|473786090|gb|EMS46172.1|	98.55	69	101.7	2e-25	hypothetical protein TRIUR3_29521 [Triticum urartu]
comp21575_c1_seq1_len_313	313	gi|357127783|ref|XP_003565557.1|	73.79	103	117.1	3e-29	PREDICTEDuncharacterized protein LOC100822107 [Brachypodium distachyon]
comp21735_c1_seq1_len_313	313	gi|357164138|ref|XP_003579961.1|	97.92	48	79	2e-17	PREDICTEDuncharacterized protein LOC100840378 [Brachypodium distachyon]
comp2377924_c0_seq1_len_313	313	gi|482562915|gb|EOA27105.1|	95.24	84	161.4	2e-46	hypothetical protein CARUB_v10023203mg [Capsella rubella]
comp23835_c0_seq1_len_313	313	gi|357131087|ref|XP_003567174.1|	91.4	93	164.9	5e-46	PREDICTEDinositol hexakisphosphate and diphosphoinositol-pentakisphosphate kinase 1 [Brachypodium distachyon]
comp2395931_c0_seq1_len_313	313	gi|159471724|ref|XP_001694006.1|	68.42	57	57	1e-08	deoxycytidyl transferase [Chlamydomonas reinhardtii]	gi|158277173|gb|EDP02942.1| deoxycytidyl transferase [Chlamydomonas reinhardtii]
comp24027_c2_seq1_len_313	313	gi|475624754|gb|EMT32739.1|	76	75	107.5	5e-26	Putative disease resistance RPP13-like protein 1 [Aegilops tauschii]
comp2433672_c0_seq1_len_313	313	gi|15529268|gb|AAK97728.1|	100	62	129.4	6e-37	C7A10_610/C7A10_610 [Arabidopsis thaliana]	gi|23505773|gb|AAN28746.1| At4g36690/C7A10_610 [Arabidopsis thaliana]
comp26051_c0_seq1_len_313	313	gi|475623655|gb|EMT32313.1|	100	52	111.3	5e-28	Protein TRANSPARENT TESTA 12 [Aegilops tauschii]
comp2804230_c0_seq1_len_313	313	gi|297839687|ref|XP_002887725.1|	97.06	34	71.2	2e-13	hypothetical protein ARALYDRAFT_476984 [Arabidopsis lyrata subsp. lyrata]	gi|297333566|gb|EFH63984.1| hypothetical protein ARALYDRAFT_476984 [Arabidopsis lyrata subsp. lyrata]
comp2866293_c0_seq1_len_313	313	gi|379323246|gb|AFD01322.1|	75	32	49.3	2e-16	auxin response factor 27 [Brassica rapa subsp. pekinensis]
comp291696_c1_seq1_len_313	313	gi|475618054|gb|EMT30327.1|	91.03	78	132.9	6e-35	hypothetical protein F775_08376 [Aegilops tauschii]
comp3030298_c0_seq1_len_313	313	gi|470127446|ref|XP_004299680.1|	53.19	94	53.5	2e-07	PREDICTEDisoamylase 3, chloroplastic-like [Fragaria vesca subsp. vesca]
comp30582_c0_seq1_len_313	313	gi|326507722|dbj|BAJ86604.1|	75	96	107.1	9e-27	predicted protein [Hordeum vulgare subsp. vulgare]
comp3136123_c0_seq1_len_313	313	gi|6714425|gb|AAF26113.1|AC012328_16	97.37	38	79	5e-16	putative exportin1 (XPO1) protein [Arabidopsis thaliana]
comp317610_c0_seq1_len_313	313	gi|7523696|gb|AAF63135.1|AC011001_5	88.41	69	111.3	8e-29	Hypothetical protein [Arabidopsis thaliana]
comp324048_c0_seq1_len_313	313	gi|125537847|gb|EAY84242.1|	80	15	26.6	7e-09	hypothetical protein OsI_05624 [Oryza sativa Indica Group]
comp32854_c1_seq2_len_313	313	gi|475499277|gb|EMT04157.1|	78.79	33	50.8	8e-07	Cyanohydrin beta-glucosyltransferase [Aegilops tauschii]
comp329926_c0_seq1_len_313	313	gi|9294243|dbj|BAB02145.1|	84	75	100.9	1e-24	copia-like retroelement pol polyprotein-like [Arabidopsis thaliana]
comp33309_c1_seq1_len_313	313	gi|474320435|gb|EMS62244.1|	90.2	102	176	6e-53	Gibberellin 2-beta-dioxygenase 8 [Triticum urartu]
comp34601_c0_seq2_len_313	313	gi|475487664|gb|EMT03323.1|	91.11	90	145.6	1e-42	hypothetical protein F775_42747 [Aegilops tauschii]
comp34922_c0_seq2_len_313	313	gi|475626791|gb|EMT33474.1|	91.23	57	101.7	5e-27	hypothetical protein F775_08280 [Aegilops tauschii]
comp35099_c0_seq1_len_313	313	gi|326498365|dbj|BAJ98610.1|	97.78	90	186	5e-56	predicted protein [Hordeum vulgare subsp. vulgare]
comp3522267_c0_seq1_len_313	313	gi|11132756|sp|O04160.2|KSGT_BRANA	62.24	98	116.7	4e-30	RecNameFull=Shaggy-related protein kinase theta; AltNameFull=ASK-theta	gi|2569950|emb|CAA73214.1| shaggy-like protein kinase tetha [Brassica napus]
comp3531602_c0_seq1_len_313	313	gi|482555744|gb|EOA19936.1|	88.35	103	183.3	7e-53	hypothetical protein CARUB_v10000187mg [Capsella rubella]
comp3544247_c0_seq1_len_313	313	gi|482571871|gb|EOA36058.1|	86.67	15	28.5	2e-07	hypothetical protein CARUB_v10008394mg [Capsella rubella]
comp3589172_c0_seq1_len_313	313	gi|4914318|gb|AAD32866.1|AC005489_4	65.59	93	103.6	1e-24	F14N23.4 [Arabidopsis thaliana]
comp37494_c1_seq3_len_313	313	gi|475611928|gb|EMT28253.1|	89.58	48	83.2	1e-19	hypothetical protein F775_52195 [Aegilops tauschii]
comp3763490_c0_seq1_len_313	313	gi|147802190|emb|CAN77247.1|	74.04	104	138.3	1e-36	hypothetical protein VITISV_021658 [Vitis vinifera]
comp37930_c2_seq1_len_313	313	gi|474382166|gb|EMS64667.1|	70	50	56.6	1e-08	Bifunctional 3&apos;-phosphoadenosine 5&apos;-phosphosulfate synthase 2 [Triticum urartu]
comp3830364_c0_seq1_len_313	313	gi|15241460|ref|NP_196969.1|	79.55	44	60.8	5e-10	pectin lyase-like superfamily protein [Arabidopsis thaliana]	gi|7573314|emb|CAB87632.1| polygalacturonase-like protein [Arabidopsis thaliana]	gi|332004675|gb|AED92058.1| pectin lyase-like superfamily protein [Arabidopsis thaliana]
comp3905934_c0_seq1_len_313	313	gi|110743116|dbj|BAE99450.1|	96.1	77	159.1	7e-45	hypothetical protein [Arabidopsis thaliana]
comp3966639_c0_seq1_len_313	313	gi|482565843|gb|EOA30032.1|	56.9	116	93.6	2e-21	hypothetical protein CARUB_v10013136mg [Capsella rubella]
comp3977_c1_seq1_len_313	313	gi|242076092|ref|XP_002447982.1|	85.96	57	95.5	7e-22	hypothetical protein SORBIDRAFT_06g019240 [Sorghum bicolor]	gi|241939165|gb|EES12310.1| hypothetical protein SORBIDRAFT_06g019240 [Sorghum bicolor]
comp4071463_c0_seq1_len_313	313	gi|482559818|gb|EOA24009.1|	69.23	26	27.7	3e-10	hypothetical protein CARUB_v10017222mg [Capsella rubella]
comp409898_c0_seq1_len_313	313	gi|474378280|gb|EMS64349.1|	95.35	43	87.8	8e-20	hypothetical protein TRIUR3_18034 [Triticum urartu]
comp4118137_c0_seq1_len_313	313	gi|482559764|gb|EOA23955.1|	69.79	96	119.4	4e-31	hypothetical protein CARUB_v10017172mg [Capsella rubella]
comp418491_c2_seq1_len_313	313	gi|473890716|gb|EMS48648.1|	99.03	103	209.5	5e-66	putative aquaporin PIP2-7 [Triticum urartu]
comp42330_c0_seq4_len_313	313	gi|475546501|gb|EMT10695.1|	86.21	29	50.1	7e-31	hypothetical protein F775_09892 [Aegilops tauschii]
comp425006_c1_seq1_len_313	313	gi|9294242|dbj|BAB02144.1|	67.42	89	63.2	1e-10	gag-protease polyprotein-like [Arabidopsis thaliana]
comp42701_c0_seq6_len_313	313	gi|357163843|ref|XP_003579864.1|	77.27	88	76.6	1e-15	PREDICTEDpentatricopeptide repeat-containing protein At5g09450, mitochondrial-like [Brachypodium distachyon]
comp427563_c2_seq1_len_313	313	gi|42566045|ref|NP_191459.2|	61.11	72	73.9	1e-14	F-box protein [Arabidopsis thaliana]	gi|142989252|sp|Q2V3N5.2|FB211_ARATH RecNameFull=F-box protein At3g59000	gi|145651800|gb|ABP88125.1| At3g59000 [Arabidopsis thaliana]	gi|332646337|gb|AEE79858.1| F-box protein [Arabidopsis thaliana]
comp43033_c1_seq2_len_313	313	gi|326514010|dbj|BAJ92155.1|	97.78	90	175.6	1e-51	predicted protein [Hordeum vulgare subsp. vulgare]
comp431895_c0_seq1_len_313	313	gi|357144241|ref|XP_003573222.1|	73.81	42	51.2	7e-07	PREDICTEDuncharacterized protein LOC100840439 [Brachypodium distachyon]
comp432985_c1_seq1_len_313	313	gi|462406611|gb|EMJ12075.1|	100	11	33.1	4e-13	hypothetical protein PRUPE_ppa003066mg [Prunus persica]
comp43664_c2_seq1_len_313	313	gi|474071152|gb|EMS54331.1|	97.09	103	178.7	1e-50	DNA repair and recombination protein RAD26 [Triticum urartu]
comp438929_c1_seq1_len_313	313	gi|9293883|dbj|BAB01786.1|	64.21	95	102.8	1e-25	transposon protein-like [Arabidopsis thaliana]
comp441552_c0_seq1_len_313	313	gi|475552606|gb|EMT11824.1|	98.84	86	157.1	5e-46	Nuclease S1 [Aegilops tauschii]
comp44386_c1_seq2_len_313	313	gi|326498673|dbj|BAK02322.1|	92.13	89	148.3	1e-41	predicted protein [Hordeum vulgare subsp. vulgare]
comp4450730_c0_seq1_len_313	313	gi|62321128|dbj|BAD94244.1|	90.62	32	63.2	4e-11	serine protease like protein [Arabidopsis thaliana]
comp44517_c0_seq1_len_313	313	gi|18412947|ref|NP_567294.1|	71.59	88	102.1	3e-25	F-box protein SKIP19 [Arabidopsis thaliana]	gi|75335768|sp|Q9M0U9.1|SKI19_ARATH RecNameFull=F-box protein SKIP19; AltNameFull=F-box/LRR-repeat protein 20; AltNameFull=SKP1-interacting partner 19	gi|7267306|emb|CAB81088.1| N7 like-protein [Arabidopsis thaliana]	gi|27765050|gb|AAO23646.1| At4g05460 [Arabidopsis thaliana]	gi|110742947|dbj|BAE99368.1| N7 like-protein [Arabidopsis thaliana]	gi|332657123|gb|AEE82523.1| F-box protein SKIP19 [Arabidopsis thaliana]
comp4453471_c0_seq1_len_313	313	gi|297823773|ref|XP_002879769.1|	96.2	79	149.1	3e-41	guanylate-binding family protein [Arabidopsis lyrata subsp. lyrata]	gi|297325608|gb|EFH56028.1| guanylate-binding family protein [Arabidopsis lyrata subsp. lyrata]
comp44560_c0_seq4_len_313	313	gi|473954835|gb|EMS50910.1|	100	53	101.3	2e-26	hypothetical protein TRIUR3_13526 [Triticum urartu]
comp4503797_c0_seq1_len_313	313	gi|10177143|dbj|BAB10503.1|	82.5	40	61.6	5e-10	retroelement pol polyprotein-like [Arabidopsis thaliana]
comp45108_c1_seq9_len_313	313	gi|473732291|gb|EMS45198.1|	92.16	102	192.6	1e-58	hypothetical protein TRIUR3_06811 [Triticum urartu]
comp45112_c0_seq1_len_313	313	gi|12321351|gb|AAG50747.1|AC079733_15	84.62	39	70.9	1e-13	pectinacetylesterase precursor, putative [Arabidopsis thaliana]
comp452412_c2_seq1_len_313	313	gi|474397795|gb|EMS65825.1|	100	65	128.3	1e-36	hypothetical protein TRIUR3_15091 [Triticum urartu]
comp453926_c0_seq2_len_313	313	gi|357157733|ref|XP_003577896.1|	79.35	92	104.8	7e-26	PREDICTEDprobable serine protease HTRA3-like [Brachypodium distachyon]
comp4592803_c0_seq1_len_313	313	gi|460372642|ref|XP_004232137.1|	100	26	57.8	5e-21	PREDICTEDprobable tRNA (guanine(26)-N(2))-dimethyltransferase 1-like [Solanum lycopersicum]
comp461816_c0_seq4_len_313	313	gi|474273402|gb|EMS60957.1|	66.99	103	74.3	3e-14	hypothetical protein TRIUR3_11299 [Triticum urartu]
comp47217_c4_seq6_len_313	313	gi|357114434|ref|XP_003559005.1|	97.83	46	81.6	2e-17	PREDICTEDtransducin beta-like protein 2-like [Brachypodium distachyon]
comp4821797_c0_seq1_len_313	313	gi|79520288|ref|NP_197897.3|	59.68	62	48.5	9e-06	TBP-associated factor 5 [Arabidopsis thaliana]	gi|39545918|gb|AAR28022.1| TAF5 [Arabidopsis thaliana]	gi|332006023|gb|AED93406.1| TBP-associated factor 5 [Arabidopsis thaliana]
comp504192_c0_seq1_len_313	313	gi|475606272|gb|EMT26350.1|	97.87	47	96.3	1e-24	hypothetical protein F775_43987 [Aegilops tauschii]
comp5107110_c0_seq1_len_313	313	gi|145357569|ref|NP_568109.2|	58.21	67	57	4e-09	F-box/LRR-repeat protein 25 [Arabidopsis thaliana]	gi|122180089|sp|Q1PE04.1|FBL25_ARATH RecNameFull=F-box/LRR-repeat protein 25	gi|91806800|gb|ABE66127.1| F-box family protein [Arabidopsis thaliana]	gi|332003153|gb|AED90536.1| F-box/LRR-repeat protein 25 [Arabidopsis thaliana]
comp529284_c0_seq1_len_313	313	gi|325193999|emb|CCA28121.1|	67.31	104	85.1	3e-18	hypothetical protein SS1G_12417 [Albugo laibachii Nc14]
comp543422_c0_seq1_len_313	313	gi|475612537|gb|EMT28441.1|	65.69	102	97.4	3e-22	Disease resistance protein RPM1 [Aegilops tauschii]
comp586292_c0_seq1_len_313	313	gi|326501324|dbj|BAJ98893.1|	94.32	88	168.7	4e-48	predicted protein [Hordeum vulgare subsp. vulgare]
comp596318_c0_seq1_len_313	313	gi|474202003|gb|EMS58537.1|	96.15	104	215.3	1e-63	Putative disease resistance RPP13-like protein 1 [Triticum urartu]
comp6096_c0_seq1_len_313	313	gi|473983654|gb|EMS51629.1|	91.43	105	177.6	5e-51	PHD finger protein 3 [Triticum urartu]
comp62191_c0_seq1_len_313	313	gi|482575158|gb|EOA39345.1|	97.33	75	156	2e-42	hypothetical protein CARUB_v10012395mg [Capsella rubella]
comp628272_c0_seq1_len_313	313	gi|475606821|gb|EMT26516.1|	97.5	80	156.8	8e-45	Fumarylacetoacetase [Aegilops tauschii]
comp629722_c0_seq1_len_313	313	gi|475550894|gb|EMT11545.1|	98.08	104	202.2	2e-58	Midasin [Aegilops tauschii]
comp635385_c0_seq1_len_313	313	gi|474308075|gb|EMS61807.1|	88.89	81	132.1	8e-35	Wall-associated receptor kinase 5 [Triticum urartu]
comp6912_c1_seq1_len_313	313	gi|482548265|gb|EOA12459.1|	66.67	51	57	1e-08	hypothetical protein CARUB_v10025761mg [Capsella rubella]
comp806698_c0_seq1_len_313	313	gi|474097229|gb|EMS55134.1|	100	25	60.5	8e-10	putative WRKY transcription factor 35 [Triticum urartu]
comp80885_c0_seq1_len_313	313	gi|9758156|dbj|BAB08713.1|	77.78	72	97.1	6e-23	unnamed protein product [Arabidopsis thaliana]
comp860054_c0_seq1_len_313	313	gi|473898611|gb|EMS49102.1|	100	23	51.6	6e-07	hypothetical protein TRIUR3_16430 [Triticum urartu]
comp89166_c0_seq1_len_313	313	gi|482551532|gb|EOA15725.1|	66.67	33	37.7	3e-09	hypothetical protein CARUB_v10006633mg, partial [Capsella rubella]
comp921878_c0_seq1_len_313	313	gi|475520049|gb|EMT06426.1|	99.04	104	214.2	4e-64	Putative serine/threonine-protein kinase receptor [Aegilops tauschii]
comp96943_c1_seq1_len_313	313	gi|186701242|gb|ACC91268.1|	92	50	86.3	1e-19	phosphatase-related protein [Capsella rubella]
comp972714_c0_seq1_len_313	313	gi|326532496|dbj|BAK05177.1|	99.04	104	213.4	3e-64	predicted protein [Hordeum vulgare subsp. vulgare]
comp9770_c0_seq1_len_313	313	gi|475482850|gb|EMT03009.1|	100	50	103.2	1e-25	42 kDa peptidyl-prolyl isomerase [Aegilops tauschii]
comp98197_c0_seq1_len_313	313	gi|359950706|gb|AEV91143.1|	100	23	51.6	3e-07	R2R3-MYB protein [Triticum aestivum]
Contig10436	313	gi|473910101|gb|EMS49500.1|	71.01	69	73.6	3e-14	Receptor-like protein kinase FERONIA [Triticum urartu]
contig10436	313	gi|473910101|gb|EMS49500.1|	71.01	69	73.6	3e-14	Receptor-like protein kinase FERONIA [Triticum urartu]
contig106032	313	gi|478683577|gb|AGJ50344.1|	100	79	157.9	1e-45	gamma-gliadin 5 [Triticum aestivum]
contig110631	313	gi|218188303|gb|EEC70730.1|	96.43	28	63.5	2e-12	hypothetical protein OsI_02128 [Oryza sativa Indica Group]
Contig16230	313	gi|475568923|gb|EMT15632.1|	100	24	50.4	4e-07	Early nodulin-like protein 2 [Aegilops tauschii]
contig16230	313	gi|475568923|gb|EMT15632.1|	100	24	50.4	4e-07	Early nodulin-like protein 2 [Aegilops tauschii]
Contig20784	313	gi|475590153|gb|EMT21385.1|	98.15	54	101.7	1e-25	36.4 kDa proline-rich protein [Aegilops tauschii]
contig20784	313	gi|475590153|gb|EMT21385.1|	98.15	54	101.7	1e-25	36.4 kDa proline-rich protein [Aegilops tauschii]
contig81139	313	gi|473764642|gb|EMS45924.1|	100	49	109.8	1e-27	Chitinase 8 [Triticum urartu]
TCONS_00000605_gene_XLOC_000601	313	gi|475520063|gb|EMT06431.1|	98.21	56	72	1e-14	Histone H2B.2 [Aegilops tauschii]
TCONS_00001605_gene_XLOC_001567	313	gi|475396799|gb|EMT00756.1|	100	91	186.8	1e-53	Putative LRR receptor-like serine/threonine-protein kinase [Aegilops tauschii]
TCONS_00007053_gene_XLOC_006645	313	gi|326491563|dbj|BAJ94259.1|	92.98	57	106.3	6e-26	predicted protein [Hordeum vulgare subsp. vulgare]
TCONS_00007155_gene_XLOC_006710	313	gi|475608102|gb|EMT26923.1|	79.41	34	56.6	1e-08	hypothetical protein F775_10388 [Aegilops tauschii]
TCONS_00007935_gene_XLOC_007479	313	gi|242094836|ref|XP_002437908.1|	85.71	105	174.1	2e-49	hypothetical protein SORBIDRAFT_10g004680 [Sorghum bicolor]	gi|241916131|gb|EER89275.1| hypothetical protein SORBIDRAFT_10g004680 [Sorghum bicolor]
TCONS_00012158_gene_XLOC_011367	313	gi|473789489|gb|EMS46299.1|	96.08	102	204.9	8e-63	hypothetical protein TRIUR3_25701 [Triticum urartu]
TCONS_00021154_gene_XLOC_019638	313	gi|475595325|gb|EMT22998.1|	100	48	101.7	3e-27	hypothetical protein F775_28843 [Aegilops tauschii]
TCONS_00023416_gene_XLOC_021885	313	gi|474384686|gb|EMS64833.1|	98.65	74	151	1e-44	Xanthoxin dehydrogenase [Triticum urartu]
TCONS_00025393_gene_XLOC_023719	313	gi|2239136|emb|CAA74058.1|	88.64	44	73.6	2e-15	NDH-A protein [Hordeum vulgare subsp. vulgare]
TCONS_00026312_gene_XLOC_024582	313	gi|475605434|gb|EMT26061.1|	95.12	82	155.6	2e-47	hypothetical protein F775_27408 [Aegilops tauschii]
TCONS_00029176_gene_XLOC_027025	313	gi|475623680|gb|EMT32325.1|	93.22	59	111.3	3e-29	hypothetical protein F775_24192 [Aegilops tauschii]
TCONS_00029860_gene_XLOC_027651	313	gi|473869819|gb|EMS47720.1|	98.77	81	169.5	5e-53	NADH dehydrogenase [ubiquinone] 1 beta subcomplex subunit 7 [Triticum urartu]
comp110066_c0_seq1_len_314	314	gi|482555361|gb|EOA19553.1|	65.45	110	116.3	3e-29	hypothetical protein CARUB_v10002574mg [Capsella rubella]
comp11056_c0_seq1_len_314	314	gi|242048638|ref|XP_002462065.1|	66.67	90	98.2	7e-24	hypothetical protein SORBIDRAFT_02g015765 [Sorghum bicolor]	gi|241925442|gb|EER98586.1| hypothetical protein SORBIDRAFT_02g015765 [Sorghum bicolor]
comp11320_c1_seq1_len_314	314	gi|475502174|gb|EMT04404.1|	99.04	104	202.6	3e-60	Leucine-rich repeat receptor protein kinase EXS [Aegilops tauschii]
comp1148652_c0_seq1_len_314	314	gi|302759815|ref|XP_002963330.1|	57.41	108	70.5	4e-13	hypothetical protein SELMODRAFT_60775 [Selaginella moellendorffii]	gi|300168598|gb|EFJ35201.1| hypothetical protein SELMODRAFT_60775 [Selaginella moellendorffii]
comp1162521_c0_seq1_len_314	314	gi|473969905|gb|EMS51389.1|	91.21	91	160.2	3e-48	hypothetical protein TRIUR3_07946 [Triticum urartu]
comp12379_c1_seq1_len_314	314	gi|326531420|dbj|BAK05585.1|	88.99	109	181.4	3e-53	predicted protein [Hordeum vulgare subsp. vulgare]	gi|326533878|dbj|BAJ93712.1| predicted protein [Hordeum vulgare subsp. vulgare]
comp126743_c1_seq1_len_314	314	gi|473951380|gb|EMS50737.1|	67.86	56	72.4	1e-13	hypothetical protein TRIUR3_28317 [Triticum urartu]
comp128236_c0_seq1_len_314	314	gi|11467752|ref|NP_050804.1|	59.21	76	69.3	1e-12	cell division protein [Guillardia theta]	gi|6016057|sp|O78516.1|FTSH_GUITH RecNameFull=ATP-dependent zinc metalloprotease FtsH
comp12854_c0_seq1_len_314	314	gi|475603242|gb|EMT25351.1|	100	104	213.8	1e-68	hypothetical protein F775_04325 [Aegilops tauschii]
comp128543_c0_seq1_len_314	314	gi|15222250|ref|NP_172791.1|	73	100	128.6	9e-36	homologous-pairing protein 2-like protein [Arabidopsis thaliana]	gi|75172985|sp|Q9FX64.1|HOP2_ARATH RecNameFull=Homologous-pairing protein 2 homolog; AltNameFull=Protein AHP2; Short=AtAHP2; AltNameFull=Protein ARABIDOPSIS HOMOLOG PAIRING 2; AltNameFull=Protein HOP2; Short=AtHOP2	gi|29293664|gb|AAO67519.1| AHP2 [Arabidopsis thaliana]	gi|92856625|gb|ABE77410.1| At1g13330 [Arabidopsis thaliana]	gi|121490118|emb|CAF28783.1| Hop2 protein [Arabidopsis thaliana]	gi|332190880|gb|AEE29001.1| homologous-pairing protein 2 [Arabidopsis thaliana]
comp130479_c1_seq1_len_314	314	gi|475586110|gb|EMT20226.1|	92.86	70	125.2	2e-32	hypothetical protein F775_04962 [Aegilops tauschii]
comp13123_c0_seq1_len_314	314	gi|326502146|dbj|BAK06565.1|	86.79	53	79.7	6e-18	predicted protein [Hordeum vulgare subsp. vulgare]
comp13178_c1_seq1_len_314	314	gi|475378512|gb|EMT00622.1|	100	61	120.6	1e-31	hypothetical protein F775_24618 [Aegilops tauschii]
comp132621_c3_seq1_len_314	314	gi|475589444|gb|EMT21160.1|	94.23	104	195.3	2e-59	Anthranilate N-benzoyltransferase protein 1 [Aegilops tauschii]
comp133459_c3_seq1_len_314	314	gi|473880431|gb|EMS47962.1|	97.37	76	146.7	9e-42	Ribonuclease P protein subunit p29 [Triticum urartu]
comp133929_c0_seq1_len_314	314	gi|473782375|gb|EMS46139.1|	96.49	57	117.1	9e-31	Expansin-B7 [Triticum urartu]
comp13458_c1_seq1_len_314	314	gi|475585306|gb|EMT20028.1|	94.06	101	190.7	2e-55	ABC transporter G family member 19 [Aegilops tauschii]
comp134887_c2_seq1_len_314	314	gi|10140673|gb|AAG13508.1|AC068924_13	79.81	104	142.1	9e-38	putative gag-pol polyprotein [Oryza sativa Japonica Group]
comp138888_c0_seq1_len_314	314	gi|115460738|ref|NP_001053969.1|	78.43	102	139.8	3e-39	Os04g0629600 [Oryza sativa Japonica Group]	gi|113565540|dbj|BAF15883.1| Os04g0629600 [Oryza sativa Japonica Group]
comp142734_c0_seq8_len_314	314	gi|326517651|dbj|BAK03744.1|	88.68	53	94.7	1e-22	predicted protein [Hordeum vulgare subsp. vulgare]
comp142892_c0_seq1_len_314	314	gi|255573123|ref|XP_002527491.1|	52.53	99	65.9	5e-13	conserved hypothetical protein [Ricinus communis]	gi|223533131|gb|EEF34889.1| conserved hypothetical protein [Ricinus communis]
comp144900_c1_seq21_len_314	314	gi|474049114|gb|EMS53578.1|	100	72	152.9	2e-43	Protein ABSCISIC ACID-INSENSITIVE 5 [Triticum urartu]
comp14544_c0_seq1_len_314	314	gi|359476327|ref|XP_003631819.1|	92.59	27	55.1	9e-09	PREDICTEDcation transport regulator-like protein 2 isoform 2 [Vitis vinifera]
comp14552_c0_seq1_len_314	314	gi|475597163|gb|EMT23562.1|	98.53	68	137.1	3e-36	hypothetical protein F775_26083 [Aegilops tauschii]
comp14605_c1_seq1_len_314	314	gi|470122577|ref|XP_004297317.1|	100	17	39.3	3e-13	PREDICTEDprobable peptidyl-prolyl cis-trans isomerase-like [Fragaria vesca subsp. vesca]
comp14610_c0_seq1_len_314	314	gi|326508036|dbj|BAJ86761.1|	98.08	104	136.3	1e-36	predicted protein [Hordeum vulgare subsp. vulgare]	gi|326509491|dbj|BAJ91662.1| predicted protein [Hordeum vulgare subsp. vulgare]
[truncated: 63,536 more rows]
[truncated: 238 more columns]

## Sheet: Annotation statistics
	Table S14 Transcriptome annotation and statistics
	Species	Gene numbers	Percentage
	Aegilops tauschii	30324	0.333469
	Triticum urartu	20316	0.223412
	Hordeum vulgare subsp. vulgare	18884	0.207665
	Brachypodium distachyon	5896	0.0648375
	Triticum aestivum	3177	0.034937
	Arabidopsis thaliana	2125	0.0233683
	Oryza sativa Japonica Group	2384	0.0262165
	other	7829	0.0860945
